# Supplementary material for: Bis[2-(2-amino­eth­yl)-1H-benzimidazole-κ2 N 2,N 3](nitrato-κ2 O,O′)cobalt(II) chloride trihydrate
Source: Acta Crystallogr Sect E Struct Rep Online. 2012 May 2;68(Pt 6):m711–2. doi: 10.1107/S1600536812018612 (PMC3379060; doi:10.1107/S1600536812018612)
Supplement: Supplementary file 1 [file e-68-0m711-sup1.cif]

##############################################################################
#                                                                            #
# This CIF contains the data in a paper accepted for publication in          #
# Acta Crystallographica Section E. It conforms to the requirements of       #
# Notes for Authors for Acta Crystallographica Section E, and has been       #
# peer reviewed under the auspices of the IUCr Commission on Journals.       #
#                                                                            #
# Full details of the Crystallographic Information File format               #
# are given in the paper "The Crystallographic Information File (CIF):       #
# a New Standard Archive File for Crystallography" by S. R. Hall, F. H.      #
# Allen and I. D. Brown [Acta Cryst. (1991), A47, 655-685].                  #
#                                                                            #
# The current version of the core CIF dictionary is obtainable from          #
# ftp://ftp.iucr.org/pub/cif_core.dic.                                       #
#                                                                            #
# Software is freely available for graphical display of the structure(s)     #
# in this CIF. For information consult the CIF software page                 #
# http://www.iucr.org/resources/cif/software.                                #
#                                                                            #
# This file may be used for bona fide research purposes within the           #
# scientific community so long as proper attribution is given to the journal # 
# article from which it was obtained.                                        #
#                                                                            #
##############################################################################
data_I
_audit_creation_method     SHELXL-97
_chemical_name_systematic
;
Bis[2-(2-aminoethyl)-1<i>H</i>-benzimidazole-
\k^2^<i>N</i>^2^,<i>N</i>^3^](nitrato-\k^2^<i>O</i>,<i>O</i>')cobalt(II)
chloride trihydrate
;
_chemical_name_common     ?
_chemical_formula_moiety     'C18 H22 Co N7 O3 +, Cl -, 3(H2 O)'
_chemical_formula_sum     'C18 H28 Cl Co N7 O6'
_chemical_formula_iupac     '[Co (N O3) (C9 H11 N3)2 ] Cl, 3H2 O'
_chemical_formula_weight     532.85
_chemical_melting_point     ?
_symmetry_cell_setting     triclinic
_symmetry_space_group_name_H-M     'P -1'
_symmetry_space_group_name_Hall     '-P 1'
loop_
    _symmetry_equiv_pos_as_xyz
    'x, y, z'
    '-x, -y, -z'
_cell_length_a     7.408(2)
_cell_length_b     9.808(3)
_cell_length_c     17.280(6)
_cell_angle_alpha     76.238(7)
_cell_angle_beta     89.203(7)
_cell_angle_gamma     67.867(5)
_cell_volume     1125.6(6)
_cell_formula_units_Z     2
_cell_measurement_reflns_used     1285
_cell_measurement_theta_min     2.91
_cell_measurement_theta_max     23.68
_cell_measurement_temperature     296(2)
_exptl_crystal_description     cube
_exptl_crystal_colour     purple
_exptl_crystal_size_max     0.28
_exptl_crystal_size_mid     0.27
_exptl_crystal_size_min     0.26
_exptl_crystal_density_diffrn     1.572
_exptl_crystal_density_meas     ?
_exptl_crystal_density_method     'not measured'
_exptl_crystal_F_000     554
_exptl_absorpt_coefficient_mu     0.932
_exptl_absorpt_correction_type     multi-scan
_exptl_absorpt_process_details     '(SADABS; Sheldrick, 1996)'
_exptl_absorpt_correction_T_min     0.7804
_exptl_absorpt_correction_T_max     0.7937
_exptl_special_details     ?
_diffrn_ambient_temperature     296(2)
_diffrn_radiation_type     MoK\a
_diffrn_radiation_wavelength     0.71073
_diffrn_radiation_source     'fine-focus sealed tube'
_diffrn_radiation_monochromator     graphite
_diffrn_measurement_device_type     'Bruker APEXII CCD'
_diffrn_measurement_method     '\f and \w scans'
_diffrn_detector_area_resol_mean     ?
_diffrn_reflns_number     5677
_diffrn_reflns_av_R_equivalents     0.0290
_diffrn_reflns_av_sigmaI/netI     0.0687
_diffrn_reflns_theta_min     2.32
_diffrn_reflns_theta_max     25.00
_diffrn_reflns_theta_full     25.00
_diffrn_measured_fraction_theta_max     0.991
_diffrn_measured_fraction_theta_full     0.991
_diffrn_reflns_limit_h_min     -8
_diffrn_reflns_limit_h_max     8
_diffrn_reflns_limit_k_min     -9
_diffrn_reflns_limit_k_max     11
_diffrn_reflns_limit_l_min     -20
_diffrn_reflns_limit_l_max     20
_refine_special_details
;
Refinement of <i>F</i>^2^ against ALL reflections. The weighted <i>R</i>-factor
<i>wR</i> and goodness of fit <i>S</i> are based on <i>F</i>^2^, conventional
<i>R</i>-factors <i>R</i> are based on <i>F</i>, with <i>F</i> set to zero for
negative <i>F</i>^2^. The threshold expression of <i>F</i>^2^ >
\s(<i>F</i>^2^) is used only for calculating <i>R</i>-factors(gt) <i>etc</i>.
and is not relevant to the choice of reflections for refinement.
<i>R</i>-factors based on <i>F</i>^2^ are statistically about twice as large
as those based on <i>F</i>, and <i>R</i>- factors based on ALL data will be
even larger.
;
_reflns_number_total     3936
_reflns_number_gt     2895
_reflns_threshold_expression     I>2\s(I)
_refine_ls_structure_factor_coef     Fsqd
_refine_ls_matrix_type     full
_refine_ls_R_factor_all     0.0764
_refine_ls_R_factor_gt     0.0495
_refine_ls_wR_factor_gt     0.1199
_refine_ls_wR_factor_ref     0.1313
_refine_ls_goodness_of_fit_ref     0.992
_refine_ls_restrained_S_all     0.995
_refine_ls_number_reflns     3936
_refine_ls_number_parameters     298
_refine_ls_number_restraints     3
_refine_ls_hydrogen_treatment     constr
_refine_ls_weighting_scheme     calc
_refine_ls_weighting_details
                 'calc w=1/[\s^2^(Fo^2^)+(0.0713P)^2^] where P=(Fo^2^+2Fc^2^)/3'
_atom_sites_solution_hydrogens     geom
_atom_sites_solution_primary     direct
_atom_sites_solution_secondary     difmap
_refine_ls_shift/su_max     0.001
_refine_ls_shift/su_mean     0.000
_refine_diff_density_max     0.347
_refine_diff_density_min     -0.862
_refine_ls_extinction_method     none
_refine_ls_extinction_coef     ?
loop_
    _atom_type_symbol
    _atom_type_description
    _atom_type_scat_dispersion_real
    _atom_type_scat_dispersion_imag
    _atom_type_scat_source
    'C' 'C' 0.0033 0.0016
                         'International Tables Vol C Tables 4.2.6.8 and 6.1.1.4'
    'H' 'H' 0.0000 0.0000
                         'International Tables Vol C Tables 4.2.6.8 and 6.1.1.4'
    'N' 'N' 0.0061 0.0033
                         'International Tables Vol C Tables 4.2.6.8 and 6.1.1.4'
    'O' 'O' 0.0106 0.0060
                         'International Tables Vol C Tables 4.2.6.8 and 6.1.1.4'
    'Co' 'Co' 0.3494 0.9721
                         'International Tables Vol C Tables 4.2.6.8 and 6.1.1.4'
    'Cl' 'Cl' 0.1484 0.1585
                         'International Tables Vol C Tables 4.2.6.8 and 6.1.1.4'
_computing_data_collection     'APEX2 (Bruker, 2007)'
_computing_cell_refinement     'SAINT (Bruker, 2007)'
_computing_data_reduction     'SAINT (Bruker, 2007)'
_computing_structure_solution     'SHELXS97 (Sheldrick, 2008)'
_computing_structure_refinement     'SHELXL97 (Sheldrick, 2008)'
_computing_molecular_graphics     'SHELXTL (Sheldrick, 2008)'
_computing_publication_material     'SHELXTL (Sheldrick, 2008)'
loop_
    _atom_site_type_symbol
    _atom_site_label
    _atom_site_fract_x
    _atom_site_fract_y
    _atom_site_fract_z
    _atom_site_U_iso_or_equiv
    _atom_site_adp_type
    _atom_site_calc_flag
    _atom_site_refinement_flags
    _atom_site_occupancy
    _atom_site_symmetry_multiplicity
    _atom_site_disorder_assembly
    _atom_site_disorder_group
    Co Co1 0.76176(7) 0.51980(6) 0.74870(3) 0.01888(18) Uani d . 1 1 . .
    Cl Cl1 1.08278(18) 0.11248(13) 0.14279(7) 0.0416(3) Uani d . 1 1 . .
    C C1 0.7611(6) 0.4443(5) 0.5882(2) 0.0240(9) Uani d . 1 1 . .
    C C2 0.7801(6) 0.2936(5) 0.6108(3) 0.0324(10) Uani d . 1 1 . .
    H H2A 0.7928 0.2425 0.6644 0.039 Uiso calc R 1 1 . .
    C C3 0.7796(7) 0.2221(6) 0.5509(3) 0.0413(12) Uani d . 1 1 . .
    H H3 0.7923 0.1211 0.5646 0.050 Uiso calc R 1 1 . .
    C C4 0.7604(7) 0.2986(6) 0.4698(3) 0.0430(12) Uani d . 1 1 . .
    H H4 0.7585 0.2476 0.4310 0.052 Uiso calc R 1 1 . .
    C C5 0.7445(6) 0.4455(6) 0.4467(3) 0.0371(11) Uani d . 1 1 . .
    H H5A 0.7321 0.4959 0.3929 0.045 Uiso calc R 1 1 . .
    C C6 0.7475(6) 0.5175(5) 0.5072(2) 0.0291(10) Uani d . 1 1 . .
    C C7 0.7441(6) 0.6755(5) 0.5797(2) 0.0248(9) Uani d . 1 1 . .
    C C8 0.7469(7) 0.8163(5) 0.5963(3) 0.0361(11) Uani d . 1 1 . .
    H H8A 0.6403 0.9022 0.5633 0.043 Uiso calc R 1 1 . .
    H H8B 0.8678 0.8260 0.5794 0.043 Uiso calc R 1 1 . .
    C C9 0.7298(6) 0.8281(5) 0.6815(2) 0.0285(10) Uani d . 1 1 . .
    H H9A 0.7666 0.9102 0.6877 0.034 Uiso calc R 1 1 . .
    H H9B 0.5949 0.8524 0.6939 0.034 Uiso calc R 1 1 . .
    C C10 0.6666(6) 0.5948(5) 0.9090(2) 0.0239(9) Uani d . 1 1 . .
    C C11 0.5304(6) 0.7426(5) 0.8863(2) 0.0317(10) Uani d . 1 1 . .
    H H11 0.4912 0.7924 0.8328 0.038 Uiso calc R 1 1 . .
    C C12 0.4541(7) 0.8140(6) 0.9470(3) 0.0439(13) Uani d . 1 1 . .
    H H12 0.3620 0.9134 0.9332 0.053 Uiso calc R 1 1 . .
    C C13 0.5108(7) 0.7422(6) 1.0267(3) 0.0447(13) Uani d . 1 1 . .
    H H13 0.4561 0.7941 1.0652 0.054 Uiso calc R 1 1 . .
    C C14 0.6464(7) 0.5955(6) 1.0504(3) 0.0399(12) Uani d . 1 1 . .
    H H14 0.6846 0.5462 1.1040 0.048 Uiso calc R 1 1 . .
    C C15 0.7235(6) 0.5244(5) 0.9898(2) 0.0294(10) Uani d . 1 1 . .
    C C16 0.8857(6) 0.3640(5) 0.9178(2) 0.0265(9) Uani d . 1 1 . .
    C C17 1.0300(7) 0.2219(5) 0.9025(3) 0.0362(11) Uani d . 1 1 . .
    H H17A 1.0044 0.1368 0.9349 0.043 Uiso calc R 1 1 . .
    H H17B 1.1595 0.2109 0.9203 0.043 Uiso calc R 1 1 . .
    C C18 1.0314(7) 0.2116(5) 0.8160(3) 0.0336(10) Uani d . 1 1 . .
    H H18A 1.1505 0.1298 0.8095 0.040 Uiso calc R 1 1 . .
    H H18B 0.9214 0.1882 0.8028 0.040 Uiso calc R 1 1 . .
    N N1 0.7582(5) 0.5483(4) 0.63286(18) 0.0229(7) Uani d . 1 1 . .
    N N2 0.7352(5) 0.6619(4) 0.50395(19) 0.0317(8) Uani d . 1 1 . .
    H H2 0.7239 0.7317 0.4612 0.038 Uiso calc R 1 1 . .
    N N3 0.8577(5) 0.6833(4) 0.73877(18) 0.0249(8) Uani d . 1 1 . .
    H H3B 0.8654 0.7008 0.7872 0.030 Uiso calc R 1 1 . .
    H H3C 0.9790 0.6530 0.7222 0.030 Uiso calc R 1 1 . .
    N N4 0.7730(5) 0.4905(4) 0.86430(18) 0.0233(8) Uani d . 1 1 . .
    N N5 0.8614(5) 0.3800(4) 0.9931(2) 0.0346(9) Uani d . 1 1 . .
    H H5 0.9212 0.3121 1.0359 0.042 Uiso calc R 1 1 . .
    N N6 1.0196(4) 0.3571(4) 0.76028(19) 0.0247(8) Uani d . 1 1 . .
    H H6A 1.0511 0.3406 0.7119 0.030 Uiso calc R 1 1 . .
    H H6B 1.1082 0.3872 0.7783 0.030 Uiso calc R 1 1 . .
    N N7 0.4435(5) 0.5208(4) 0.7462(2) 0.0332(8) Uani d U 1 1 . .
    O O1 0.6072(4) 0.3975(3) 0.75714(15) 0.0238(6) Uani d U 1 1 . .
    O O2 0.4853(4) 0.6428(3) 0.73689(15) 0.0248(6) Uani d U 1 1 . .
    O O3 0.2770(4) 0.5211(3) 0.74554(16) 0.0325(7) Uani d U 1 1 . .
    O O4 0.7163(5) 0.8522(4) 0.35574(18) 0.0491(9) Uani d . 1 1 . .
    H H1O4 0.6480 0.8549 0.3158 0.059 Uiso d R 1 1 . .
    H H2O4 0.7584 0.9225 0.3391 0.059 Uiso d R 1 1 . .
    O O5 0.4947(5) 0.8627(4) 0.2253(2) 0.0512(9) Uani d . 1 1 . .
    H H1O5 0.4095 0.9325 0.1902 0.061 Uiso d R 1 1 . .
    H H2O5 0.4738 0.7817 0.2302 0.061 Uiso d R 1 1 . .
    O O6 0.1492(5) 0.9162(4) 0.7010(2) 0.0515(9) Uani d . 1 1 . .
    H H1O6 0.2360 0.8278 0.7051 0.062 Uiso d R 1 1 . .
    H H2O6 0.0865 0.9132 0.7425 0.062 Uiso d R 1 1 . .
loop_
    _atom_site_aniso_label
    _atom_site_aniso_U_11
    _atom_site_aniso_U_22
    _atom_site_aniso_U_33
    _atom_site_aniso_U_12
    _atom_site_aniso_U_13
    _atom_site_aniso_U_23
    Co1 0.0188(3) 0.0192(3) 0.0200(3) -0.0091(2) 0.0009(2) -0.0046(2)
    Cl1 0.0477(7) 0.0351(7) 0.0390(7) -0.0174(6) -0.0086(5) -0.0009(5)
    C1 0.022(2) 0.030(2) 0.022(2) -0.0093(19) 0.0009(17) -0.0119(18)
    C2 0.039(3) 0.032(2) 0.031(2) -0.017(2) 0.005(2) -0.011(2)
    C3 0.050(3) 0.036(3) 0.048(3) -0.020(2) 0.004(2) -0.022(2)
    C4 0.049(3) 0.054(3) 0.040(3) -0.027(3) 0.005(2) -0.028(3)
    C5 0.037(3) 0.059(3) 0.023(2) -0.022(2) 0.0043(19) -0.017(2)
    C6 0.021(2) 0.037(3) 0.027(2) -0.010(2) 0.0001(18) -0.007(2)
    C7 0.028(2) 0.028(2) 0.020(2) -0.0139(19) 0.0017(17) -0.0045(18)
    C8 0.048(3) 0.028(2) 0.032(2) -0.017(2) 0.005(2) -0.001(2)
    C9 0.032(2) 0.018(2) 0.033(2) -0.0085(19) -0.0006(19) -0.0039(18)
    C10 0.024(2) 0.029(2) 0.025(2) -0.0147(19) 0.0019(17) -0.0097(18)
    C11 0.036(3) 0.030(2) 0.026(2) -0.009(2) 0.0018(19) -0.0075(19)
    C12 0.036(3) 0.049(3) 0.050(3) -0.012(3) 0.011(2) -0.028(3)
    C13 0.046(3) 0.069(4) 0.037(3) -0.028(3) 0.019(2) -0.036(3)
    C14 0.046(3) 0.064(4) 0.020(2) -0.030(3) 0.007(2) -0.016(2)
    C15 0.036(3) 0.039(3) 0.021(2) -0.023(2) 0.0021(18) -0.0062(19)
    C16 0.031(2) 0.028(2) 0.024(2) -0.018(2) -0.0026(18) -0.0012(18)
    C17 0.037(3) 0.025(2) 0.035(3) -0.006(2) -0.009(2) 0.006(2)
    C18 0.032(2) 0.023(2) 0.041(3) -0.009(2) 0.005(2) -0.003(2)
    N1 0.0239(18) 0.0219(18) 0.0241(18) -0.0094(15) 0.0024(14) -0.0071(15)
    N2 0.041(2) 0.032(2) 0.0208(18) -0.0159(18) 0.0025(16) -0.0005(16)
    N3 0.0266(19) 0.0244(19) 0.0246(18) -0.0107(16) 0.0009(14) -0.0064(15)
    N4 0.0250(19) 0.0222(18) 0.0219(17) -0.0082(16) -0.0014(14) -0.0055(15)
    N5 0.041(2) 0.037(2) 0.0193(18) -0.0133(19) -0.0047(16) 0.0021(16)
    N6 0.0179(17) 0.0263(19) 0.0310(19) -0.0096(15) 0.0020(14) -0.0075(15)
    N7 0.0252(12) 0.0359(15) 0.043(2) -0.0149(11) 0.0013(16) -0.0121(18)
    O1 0.0239(13) 0.0269(14) 0.0258(14) -0.0155(10) 0.0026(12) -0.0062(12)
    O2 0.0180(14) 0.0258(15) 0.0295(15) -0.0068(12) 0.0002(12) -0.0075(13)
    O3 0.0229(14) 0.0463(19) 0.0324(16) -0.0175(14) 0.0022(13) -0.0103(14)
    O4 0.064(2) 0.050(2) 0.0339(18) -0.0329(19) -0.0067(16) 0.0074(16)
    O5 0.050(2) 0.037(2) 0.064(2) -0.0182(18) -0.0146(18) -0.0055(17)
    O6 0.047(2) 0.037(2) 0.059(2) -0.0079(17) 0.0078(17) -0.0037(17)
_geom_special_details
;
All e.s.d.'s (except the e.s.d. in the dihedral angle between two l.s. planes)
are estimated using the full covariance matrix. The cell e.s.d.'s are taken
into account individually in the estimation of e.s.d.'s in distances, angles
and torsion angles; correlations between e.s.d.'s in cell parameters are only
used when they are defined by crystal symmetry. An approximate (isotropic)
treatment of cell e.s.d.'s is used for estimating e.s.d.'s involving l.s.
planes.
;
loop_
    _geom_bond_atom_site_label_1
    _geom_bond_atom_site_label_2
    _geom_bond_site_symmetry_2
    _geom_bond_distance
    _geom_bond_publ_flag
    Co1 O1 . 1.928(3) ?
    Co1 O2 . 1.930(3) ?
    Co1 N4 . 1.948(3) ?
    Co1 N6 . 1.949(3) ?
    Co1 N1 . 1.953(3) ?
    Co1 N3 . 1.957(3) ?
    C1 C2 . 1.388(6) ?
    C1 C6 . 1.400(6) ?
    C1 N1 . 1.412(5) ?
    C2 C3 . 1.383(6) ?
    C2 H2A . 0.9300 ?
    C3 C4 . 1.404(7) ?
    C3 H3 . 0.9300 ?
    C4 C5 . 1.360(7) ?
    C4 H4 . 0.9300 ?
    C5 C6 . 1.399(6) ?
    C5 H5A . 0.9300 ?
    C6 N2 . 1.372(5) ?
    C7 N1 . 1.331(5) ?
    C7 N2 . 1.351(5) ?
    C7 C8 . 1.484(6) ?
    C8 C9 . 1.504(5) ?
    C8 H8A . 0.9700 ?
    C8 H8B . 0.9700 ?
    C9 N3 . 1.496(5) ?
    C9 H9A . 0.9700 ?
    C9 H9B . 0.9700 ?
    C10 C11 . 1.383(6) ?
    C10 C15 . 1.394(5) ?
    C10 N4 . 1.419(5) ?
    C11 C12 . 1.394(6) ?
    C11 H11 . 0.9300 ?
    C12 C13 . 1.379(7) ?
    C12 H12 . 0.9300 ?
    C13 C14 . 1.375(7) ?
    C13 H13 . 0.9300 ?
    C14 C15 . 1.392(6) ?
    C14 H14 . 0.9300 ?
    C15 N5 . 1.388(6) ?
    C16 N4 . 1.337(5) ?
    C16 N5 . 1.349(5) ?
    C16 C17 . 1.483(6) ?
    C17 C18 . 1.521(6) ?
    C17 H17A . 0.9700 ?
    C17 H17B . 0.9700 ?
    C18 N6 . 1.491(5) ?
    C18 H18A . 0.9700 ?
    C18 H18B . 0.9700 ?
    N2 H2 . 0.8600 ?
    N3 H3B . 0.9000 ?
    N3 H3C . 0.9000 ?
    N5 H5 . 0.8600 ?
    N6 H6A . 0.9000 ?
    N6 H6B . 0.9000 ?
    N7 O3 . 1.233(4) ?
    N7 O2 . 1.319(4) ?
    N7 O1 . 1.327(4) ?
    O4 H1O4 . 0.8500 ?
    O4 H2O4 . 0.8496 ?
    O5 H1O5 . 0.8501 ?
    O5 H2O5 . 0.8500 ?
    O6 H1O6 . 0.8500 ?
    O6 H2O6 . 0.8499 ?
loop_
    _geom_angle_atom_site_label_1
    _geom_angle_atom_site_label_2
    _geom_angle_atom_site_label_3
    _geom_angle_site_symmetry_1
    _geom_angle_site_symmetry_3
    _geom_angle
    _geom_angle_publ_flag
    O1 Co1 O2 . . 68.37(12) ?
    O1 Co1 N4 . . 89.76(12) ?
    O2 Co1 N4 . . 92.05(12) ?
    O1 Co1 N6 . . 98.11(13) ?
    O2 Co1 N6 . . 166.39(13) ?
    N4 Co1 N6 . . 89.37(14) ?
    O1 Co1 N1 . . 91.42(12) ?
    O2 Co1 N1 . . 89.38(12) ?
    N4 Co1 N1 . . 178.40(14) ?
    N6 Co1 N1 . . 89.40(13) ?
    O1 Co1 N3 . . 166.29(13) ?
    O2 Co1 N3 . . 97.97(13) ?
    N4 Co1 N3 . . 89.66(13) ?
    N6 Co1 N3 . . 95.58(14) ?
    N1 Co1 N3 . . 89.44(13) ?
    C2 C1 C6 . . 120.0(4) ?
    C2 C1 N1 . . 132.3(4) ?
    C6 C1 N1 . . 107.7(4) ?
    C3 C2 C1 . . 117.8(4) ?
    C3 C2 H2A . . 121.1 ?
    C1 C2 H2A . . 121.1 ?
    C2 C3 C4 . . 121.4(5) ?
    C2 C3 H3 . . 119.3 ?
    C4 C3 H3 . . 119.3 ?
    C5 C4 C3 . . 121.5(4) ?
    C5 C4 H4 . . 119.2 ?
    C3 C4 H4 . . 119.2 ?
    C4 C5 C6 . . 117.2(4) ?
    C4 C5 H5A . . 121.4 ?
    C6 C5 H5A . . 121.4 ?
    N2 C6 C5 . . 131.4(4) ?
    N2 C6 C1 . . 106.5(3) ?
    C5 C6 C1 . . 122.0(4) ?
    N1 C7 N2 . . 111.6(4) ?
    N1 C7 C8 . . 127.2(3) ?
    N2 C7 C8 . . 121.1(4) ?
    C7 C8 C9 . . 116.8(4) ?
    C7 C8 H8A . . 108.1 ?
    C9 C8 H8A . . 108.1 ?
    C7 C8 H8B . . 108.1 ?
    C9 C8 H8B . . 108.1 ?
    H8A C8 H8B . . 107.3 ?
    N3 C9 C8 . . 111.6(3) ?
    N3 C9 H9A . . 109.3 ?
    C8 C9 H9A . . 109.3 ?
    N3 C9 H9B . . 109.3 ?
    C8 C9 H9B . . 109.3 ?
    H9A C9 H9B . . 108.0 ?
    C11 C10 C15 . . 119.7(4) ?
    C11 C10 N4 . . 132.3(4) ?
    C15 C10 N4 . . 108.0(4) ?
    C10 C11 C12 . . 117.4(4) ?
    C10 C11 H11 . . 121.3 ?
    C12 C11 H11 . . 121.3 ?
    C13 C12 C11 . . 122.1(5) ?
    C13 C12 H12 . . 118.9 ?
    C11 C12 H12 . . 118.9 ?
    C14 C13 C12 . . 121.3(4) ?
    C14 C13 H13 . . 119.3 ?
    C12 C13 H13 . . 119.3 ?
    C13 C14 C15 . . 116.5(4) ?
    C13 C14 H14 . . 121.7 ?
    C15 C14 H14 . . 121.7 ?
    N5 C15 C14 . . 131.0(4) ?
    N5 C15 C10 . . 106.1(3) ?
    C14 C15 C10 . . 122.9(4) ?
    N4 C16 N5 . . 111.3(4) ?
    N4 C16 C17 . . 128.0(4) ?
    N5 C16 C17 . . 120.6(4) ?
    C16 C17 C18 . . 115.8(3) ?
    C16 C17 H17A . . 108.3 ?
    C18 C17 H17A . . 108.3 ?
    C16 C17 H17B . . 108.3 ?
    C18 C17 H17B . . 108.3 ?
    H17A C17 H17B . . 107.4 ?
    N6 C18 C17 . . 111.2(3) ?
    N6 C18 H18A . . 109.4 ?
    C17 C18 H18A . . 109.4 ?
    N6 C18 H18B . . 109.4 ?
    C17 C18 H18B . . 109.4 ?
    H18A C18 H18B . . 108.0 ?
    C7 N1 C1 . . 106.1(3) ?
    C7 N1 Co1 . . 125.7(3) ?
    C1 N1 Co1 . . 128.2(3) ?
    C7 N2 C6 . . 108.1(3) ?
    C7 N2 H2 . . 125.9 ?
    C6 N2 H2 . . 125.9 ?
    C9 N3 Co1 . . 112.9(2) ?
    C9 N3 H3B . . 109.0 ?
    Co1 N3 H3B . . 109.0 ?
    C9 N3 H3C . . 109.0 ?
    Co1 N3 H3C . . 109.0 ?
    H3B N3 H3C . . 107.8 ?
    C16 N4 C10 . . 106.1(3) ?
    C16 N4 Co1 . . 125.6(3) ?
    C10 N4 Co1 . . 128.3(3) ?
    C16 N5 C15 . . 108.5(3) ?
    C16 N5 H5 . . 125.8 ?
    C15 N5 H5 . . 125.8 ?
    C18 N6 Co1 . . 113.3(2) ?
    C18 N6 H6A . . 108.9 ?
    Co1 N6 H6A . . 108.9 ?
    C18 N6 H6B . . 108.9 ?
    Co1 N6 H6B . . 108.9 ?
    H6A N6 H6B . . 107.7 ?
    O3 N7 O2 . . 125.0(4) ?
    O3 N7 O1 . . 125.0(4) ?
    O2 N7 O1 . . 110.0(3) ?
    N7 O1 Co1 . . 90.7(2) ?
    N7 O2 Co1 . . 90.9(2) ?
    H1O4 O4 H2O4 . . 104.9 ?
    H1O5 O5 H2O5 . . 107.7 ?
    H1O6 O6 H2O6 . . 107.7 ?
loop_
    _geom_hbond_atom_site_label_D
    _geom_hbond_atom_site_label_H
    _geom_hbond_atom_site_label_A
    _geom_hbond_site_symmetry_A
    _geom_hbond_distance_DH
    _geom_hbond_distance_HA
    _geom_hbond_distance_DA
    _geom_hbond_angle_DHA
    N2 H2 O4 . 0.86 1.91 2.757(5) 168
    N3 H3B Cl1 2_766 0.90 2.56 3.322(3) 143
    N3 H3C O3 1_655 0.90 2.08 2.897(4) 150
    N5 H5 Cl1 1_556 0.86 2.29 3.148(4) 174
    N6 H6A O4 2_766 0.90 2.54 3.299(5) 142
    N6 H6B O3 1_655 0.90 2.12 2.897(4) 145
    O4 H1O4 O5 . 0.85 1.92 2.766(4) 179
    O4 H2O4 O6 2_676 0.85 1.93 2.781(5) 179
    O5 H1O5 Cl1 1_465 0.85 2.41 3.189(3) 153
    O5 H2O5 O1 2_666 0.85 2.03 2.872(4) 174
    O6 H1O6 O2 . 0.85 2.01 2.828(4) 162
    O6 H2O6 Cl1 2_666 0.85 2.34 3.192(4) 176
data_global
_journal_date_recd_electronic     2012-04-20
_journal_date_accepted     2012-04-25
_journal_name_full     'Acta Crystallographica, Section E'
_journal_year     2012
_journal_volume     68
_journal_issue      6
_journal_page_first     m711
_journal_page_last     m712
_journal_paper_category     QM
_journal_paper_doi     10.1107/S1600536812018612
_journal_coeditor_code     HY2542
_publ_contact_author_name     'Guoyi Zhu'
_publ_contact_author_address
;
Changchun Institute of Applied Chemistry
Chinese Academy of Sciences
Changchun 130022
People's Republic of China
;
_publ_contact_author_email     'zhuguoyi@ciac.jl.cn'
_publ_contact_author_fax     '+8643185262069'
_publ_contact_author_phone     '+8643185262069'
_publ_section_title
;\
Bis[2-(2-aminoethyl)-1<i>H</i>-benzimidazole-\k^2^<i>N</i>^2^,<i>N</i>^3^]\
(nitrato-\k^2^<i>O</i>,<i>O</i>')cobalt(II) chloride trihydrate
;
loop_
    _publ_author_name
    _publ_author_footnote
    _publ_author_address
    'Zhao, Jing' .
;
Changchun Institute of Applied Chemistry
Chinese Academy of Sciences
Changchun 130022
People's Republic of China
and
Graduate University of Chinese Academy of Sciences
Beijing 100049
People's Republic of China
and
The Experimental and Practical Teaching Centre
Shijiazhuang University of Economics
Shijiazhuang 050031
People's Republic of China
;
    'Zhang, Heng' .
;
Instrumental Analysis Center
Hebei Normal University
Shijiazhuang 050024
People's Republic of China
;
    'Zhu, Guoyi' .
;
Changchun Institute of Applied Chemistry
Chinese Academy of Sciences
Changchun 130022
People's Republic of China
;
