# Supplementary material for: Bis[2-(2-amino­eth­yl)-1H-benzimidazole-κ2 N 2,N 3](nitrato-κ2 O,O′)cobalt(II) chloride trihydrate
Source: Acta Crystallogr Sect E Struct Rep Online. 2012 May 2;68(Pt 6):m711–2. doi: 10.1107/S1600536812018612 (PMC3379060; doi:10.1107/S1600536812018612)
Supplement: Supplementary file 2 [file e-68-0m711-Isup2.hkl]

# 
# h,k,l, Fc-squared, Fo-squared, sigma(Fo-squared) and status flag 
# 
data_I
_shelx_title ' AEB_CoSO4 in P-1' 
_shelx_refln_list_code          4 
_shelx_F_calc_maximum      163.43 
_exptl_crystal_F_000       554.00 
_reflns_d_resolution_high  0.8409 
 
loop_ 
 _symmetry_equiv_pos_as_xyz 
 'x, y, z' 
 '-x, -y, -z' 
 
_cell_length_a     7.4076 
_cell_length_b     9.8080 
_cell_length_c    17.2804 
_cell_angle_alpha  76.238 
_cell_angle_beta   89.203 
_cell_angle_gamma  67.867 
 
_shelx_F_squared_multiplier     1.000 
 
loop_ 
 _refln_index_h 
 _refln_index_k 
 _refln_index_l 
 _refln_F_squared_calc 
 _refln_F_squared_meas 
 _refln_F_squared_sigma 
 _refln_observed_status 
   1   0   0        7.23        6.63      4.51 o 
   2   0   0     9400.56    10419.11    286.09 o 
   3   0   0     1038.59     1044.53     25.97 o 
   4   0   0     7557.28     7471.33    206.85 o 
   5   0   0      110.68      143.49     23.45 o 
   6   0   0     1384.32     1380.50     68.64 o 
   7   0   0       67.18       60.96     29.95 o 
   8   0   0      782.32      817.59     74.21 o 
  -7   1   0       19.49       59.10     31.80 o 
  -6   1   0      656.18      598.42     49.03 o 
  -5   1   0        8.36        0.00     11.81 o 
  -4   1   0      392.87      423.10     21.01 o 
  -3   1   0       31.84       49.12      9.66 o 
  -2   1   0     9998.45    10493.83    122.25 o 
  -1   1   0     3589.77     3461.62    101.77 o 
   0   1   0    22933.15    20903.07    301.59 o 
   1   1   0       34.05       35.25      6.89 o 
   2   1   0    12024.26    12873.21    144.96 o 
   3   1   0        6.96        6.80      6.98 o 
   4   1   0    10224.14    10204.56     99.92 o 
   5   1   0     1031.38      991.33     32.66 o 
   6   1   0      876.06      974.82     37.60 o 
   7   1   0        4.76       14.31     25.97 o 
   8   1   0      880.12      853.64     64.40 o 
  -7   2   0      107.05      168.55     42.14 o 
  -6   2   0      826.84      960.17     62.81 o 
  -5   2   0      173.45      177.83     33.92 o 
  -4   2   0      743.40      708.68     27.43 o 
  -3   2   0      651.69      743.78     24.57 o 
  -2   2   0     4046.14     4454.81     63.81 o 
  -1   2   0       51.03       67.75      8.26 o 
   0   2   0      735.79      649.34     16.67 o 
   1   2   0      556.61      440.47     22.00 o 
   2   2   0    12909.39    13557.74    153.93 o 
   3   2   0      234.64      215.47     14.56 o 
   4   2   0       58.02       61.22     13.08 o 
   5   2   0        3.64       10.74     11.39 o 
   6   2   0      994.98      998.87     38.22 o 
   7   2   0        7.29       19.49     10.80 o 
   8   2   0      154.64      196.38     40.81 o 
  -6   3   0     1178.20     1148.07     69.70 o 
  -5   3   0       33.15       73.94     28.62 o 
  -4   3   0      853.29      888.60     31.96 o 
  -3   3   0      415.19      465.25     22.07 o 
  -2   3   0     2748.40     2782.65     83.22 o 
  -1   3   0      863.79      812.97     22.70 o 
   0   3   0     8516.13     8262.67    104.68 o 
   1   3   0       30.89       63.87     12.99 o 
   2   3   0     4918.33     5283.21    102.03 o 
   3   3   0      791.81      715.99     23.89 o 
   4   3   0     7736.82     7579.31    105.66 o 
   5   3   0      195.36      210.34     19.46 o 
   6   3   0      792.20      747.00     33.54 o 
   7   3   0      251.91      301.42     36.97 o 
   8   3   0       54.40       24.65     28.09 o 
  -6   4   0      435.73      381.37     51.94 o 
  -5   4   0      121.42      119.79     34.45 o 
  -4   4   0     1235.70     1219.90     63.61 o 
  -3   4   0      215.15      267.30     20.99 o 
  -2   4   0     2488.20     2666.47     51.77 o 
  -1   4   0     1000.68      847.93     29.15 o 
   0   4   0        1.81        1.10      7.20 o 
   1   4   0       97.21      170.41     22.00 o 
   2   4   0     4149.32     4731.44    102.30 o 
   3   4   0     1849.09     1682.09     54.33 o 
   4   4   0     5561.05     5469.71     85.90 o 
   5   4   0     1075.57     1082.05     36.45 o 
   6   4   0      286.75      274.24     25.16 o 
   7   4   0       70.27       93.88     19.85 o 
   8   4   0        9.88       27.51     18.83 o 
  -5   5   0       38.80       50.88     29.95 o 
  -4   5   0      667.07      766.44     55.65 o 
  -3   5   0      249.58      226.74     22.92 o 
  -2   5   0     1069.11     1281.09     70.23 o 
  -1   5   0      360.04      401.61     21.60 o 
   0   5   0     2285.04     2181.51     46.16 o 
   1   5   0       46.34       32.86     17.76 o 
   2   5   0     2715.76     2820.89     77.92 o 
   3   5   0      621.67      514.67     40.55 o 
   4   5   0      458.41      480.75     39.22 o 
   5   5   0       25.25       46.14     14.43 o 
   6   5   0      960.60      970.56     39.68 o 
   7   5   0       90.12       76.98     20.68 o 
   8   5   0       10.10        0.00     18.34 o 
  -5   6   0       12.52       16.96     29.95 o 
  -4   6   0      839.16      718.21     57.51 o 
  -3   6   0       10.61       30.21     24.38 o 
  -2   6   0     1527.61     1404.05     42.41 o 
  -1   6   0      734.55      691.47     29.15 o 
   0   6   0     1201.21     1023.25     34.11 o 
   1   6   0      717.44      724.54     32.86 o 
   2   6   0      691.65      786.32     48.50 o 
   3   6   0       17.70       14.31     19.88 o 
   4   6   0     2346.10     2327.69     81.63 o 
   5   6   0       31.67        9.28     22.26 o 
   6   6   0      969.58      914.59     52.74 o 
   7   6   0      139.10      122.19     22.49 o 
   8   6   0       29.63       36.75     29.81 o 
  -4   7   0      316.64      336.84     48.23 o 
  -3   7   0      421.51      316.44     43.99 o 
  -2   7   0       55.95       37.25     15.73 o 
  -1   7   0      177.54      171.78     21.24 o 
   0   7   0      818.73      839.11     34.57 o 
   1   7   0     1882.85     1776.13    108.92 o 
   2   7   0        9.00        3.71     20.67 o 
   3   7   0     2063.24     1916.90     74.47 o 
   4   7   0       56.90       79.51     26.24 o 
   5   7   0      356.95      355.39     43.73 o 
   6   7   0       15.92       23.32     27.03 o 
   7   7   0      417.37      406.01     48.76 o 
   8   7   0      421.44      284.90     45.32 o 
  -3   8   0       19.94       29.68     28.36 o 
  -2   8   0        1.13       16.17     23.06 o 
  -1   8   0      225.92      220.31     24.64 o 
   0   8   0      415.23      429.75     31.20 o 
   1   8   0      320.87      333.87     29.04 o 
   2   8   0      508.46      477.30     46.91 o 
   3   8   0      359.21      332.07     44.79 o 
   4   8   0       50.37       47.97     29.42 o 
   5   8   0      340.67      354.07     45.85 o 
   6   8   0      225.43      242.23     42.67 o 
   7   8   0      856.81      919.89     63.61 o 
   8   8   0       16.93        0.00     32.07 o 
  -2   9   0      117.75       97.26     33.39 o 
  -1   9   0      609.16      555.22     55.12 o 
   0   9   0        1.00        0.00     15.79 o 
   1   9   0        1.31        0.00     16.21 o 
   2   9   0      178.58      176.40     25.79 o 
   3   9   0      512.72      596.30     58.30 o 
   4   9   0       11.47        0.00     29.95 o 
   5   9   0      755.49      676.07     60.96 o 
   6   9   0      123.71      150.00     37.37 o 
   7   9   0      118.85       75.80     33.92 o 
   0  10   0       79.22       76.33     21.55 o 
   1  10   0      211.75      227.93     28.63 o 
   2  10   0      198.57      208.91     29.05 o 
   3  10   0      723.66      709.87     45.80 o 
   4  10   0      269.65      298.15     50.88 o 
   5  10   0      561.21      535.87     63.34 o 
   6  10   0        0.19        0.00     26.24 o 
   2  11   0       32.08       44.84     22.21 o 
   3  11   0        2.17        0.11     21.11 o 
   4  11   0       18.55        0.00     33.13 o 
   5  11   0      220.05      100.18     41.34 o 
  -4 -11   1       35.01        0.00     33.66 o 
  -3 -11   1       43.63       47.67     39.22 o 
  -2 -11   1      106.95      122.57     27.26 o 
  -6 -10   1       79.59       74.21     33.92 o 
  -5 -10   1       14.20        6.10     32.86 o 
  -4 -10   1      602.77      625.19     67.05 o 
  -3 -10   1       16.61       31.52     21.19 o 
  -2 -10   1       39.28       88.78     32.20 o 
  -1 -10   1      130.54      141.94     40.68 o 
   0 -10   1       93.92      115.55     35.51 o 
  -7  -9   1      103.15       67.32     36.57 o 
  -6  -9   1      589.83      546.21     59.63 o 
  -5  -9   1       24.58       33.13     32.33 o 
  -4  -9   1      440.31      366.26     49.82 o 
  -3  -9   1      105.15      154.24     38.43 o 
  -2  -9   1       82.99       61.02     20.59 o 
  -1  -9   1        0.33       10.91     17.24 o 
   0  -9   1       63.51       70.33     20.18 o 
   1  -9   1        2.16        0.00     24.38 o 
   2  -9   1       52.53       72.35     32.60 o 
  -8  -8   1       48.67       36.04     29.42 o 
  -7  -8   1        2.85        0.00     29.95 o 
  -6  -8   1      331.80      368.12     50.09 o 
  -5  -8   1       38.11       55.92     30.74 o 
  -4  -8   1       18.30        1.06     25.18 o 
  -3  -8   1      245.05      258.66     40.55 o 
  -2  -8   1      556.47      602.59     35.76 o 
  -1  -8   1      393.82      478.47     33.45 o 
   0  -8   1       50.80       46.68     22.79 o 
   1  -8   1       55.22       18.29     25.71 o 
   2  -8   1        1.80        0.00     25.71 o 
   3  -8   1        1.69       29.42     28.09 o 
  -8  -7   1      245.20      213.87     41.08 o 
  -7  -7   1      304.07      269.26     42.14 o 
  -6  -7   1      297.98      274.83     41.34 o 
  -5  -7   1      226.05      253.10     40.02 o 
  -4  -7   1      840.51      825.81     56.18 o 
  -3  -7   1      595.96      515.47     46.38 o 
  -2  -7   1      618.36      683.49     47.70 o 
  -1  -7   1      174.86      152.40     35.51 o 
   0  -7   1      343.03      336.35     26.42 o 
   1  -7   1      316.94      308.92     25.76 o 
   2  -7   1      330.68      341.88     43.73 o 
   3  -7   1      309.00      338.70     45.32 o 
   4  -7   1       20.04        0.00     27.03 o 
  -8  -6   1      324.56      214.97     34.72 o 
  -7  -6   1      444.15      462.73     48.23 o 
  -6  -6   1      573.02      597.89     51.41 o 
  -5  -6   1      107.84       98.59     27.56 o 
  -4  -6   1      475.11      483.40     44.26 o 
  -3  -6   1     1854.55     1956.66     72.35 o 
  -2  -6   1     2403.42     2475.30     78.71 o 
  -1  -6   1      145.23      153.63     18.15 o 
   0  -6   1     3092.93     3008.91     60.94 o 
   1  -6   1     2056.91     1914.61     47.60 o 
   2  -6   1       84.66       66.52     15.98 o 
   3  -6   1       41.15       35.51     25.44 o 
   4  -6   1       10.79       22.79     28.62 o 
  -8  -5   1      508.84      492.70     41.74 o 
  -7  -5   1      362.82      389.48     33.26 o 
  -6  -5   1       49.79       74.02     18.61 o 
  -5  -5   1      647.23      725.10     44.52 o 
  -4  -5   1      303.56      342.41     34.98 o 
  -3  -5   1     1159.29     1215.66     51.94 o 
  -2  -5   1     3068.00     3045.10     83.48 o 
  -1  -5   1     3798.75     3649.62     90.64 o 
   0  -5   1     1591.87     1558.60     39.12 o 
   1  -5   1     1319.39     1352.32     36.19 o 
   2  -5   1        3.92       11.81     11.46 o 
   3  -5   1      249.35      270.32     37.90 o 
   4  -5   1      116.37      151.86     35.78 o 
   5  -5   1      660.94      678.19     65.20 o 
  -8  -4   1      143.92      164.93     31.01 o 
  -7  -4   1        0.45       17.46     16.79 o 
  -6  -4   1     1448.90     1317.81     62.41 o 
  -5  -4   1       93.05      119.38     18.15 o 
  -4  -4   1      321.50      340.60     23.01 o 
  -3  -4   1     4533.87     4777.81    106.01 o 
  -2  -4   1     1710.29     1844.02     57.24 o 
  -1  -4   1      437.47      357.25     25.18 o 
   0  -4   1      113.37       97.30     11.99 o 
   1  -4   1     1123.93     1222.52     32.07 o 
   2  -4   1      782.43      875.97     28.97 o 
   3  -4   1     1257.12     1337.47     37.68 o 
   4  -4   1        3.47        2.65     22.26 o 
   5  -4   1      135.34      144.97     37.10 o 
   6  -4   1       23.36       47.17     32.33 o 
  -8  -3   1      465.52      414.49     51.41 o 
  -7  -3   1      175.49      183.47     24.10 o 
  -6  -3   1      728.86      700.63     33.13 o 
  -5  -3   1     1283.28     1313.85     39.35 o 
  -4  -3   1       43.53       29.75     10.64 o 
  -3  -3   1      494.10      400.31     18.26 o 
  -2  -3   1     1538.16     1668.84     48.50 o 
  -1  -3   1       31.69       54.86     14.05 o 
   0  -3   1      930.41      824.63     22.19 o 
   1  -3   1     2934.99     2989.75     48.34 o 
   2  -3   1      289.64      339.77     19.08 o 
   3  -3   1      857.16      812.11     36.31 o 
   4  -3   1      108.41       83.22     26.24 o 
   5  -3   1      262.70      278.01     42.14 o 
   6  -3   1       18.31        0.00     27.30 o 
  -8  -2   1      378.38      485.79     54.86 o 
  -7  -2   1       77.28       75.98     19.23 o 
  -6  -2   1      208.48      219.44     42.54 o 
  -5  -2   1     1756.53     1896.12     46.15 o 
  -4  -2   1     2098.50     2154.83     45.63 o 
  -3  -2   1      660.76      604.87     21.26 o 
  -2  -2   1     8438.32     8336.04    101.61 o 
  -1  -2   1     7365.85     7833.78    129.86 o 
   0  -2   1        1.82       14.45      6.63 o 
   1  -2   1      504.79      450.36     17.76 o 
   2  -2   1       52.58       81.63      9.26 o 
   3  -2   1     4283.80     4226.98     65.37 o 
   4  -2   1      573.86      519.97     24.20 o 
   5  -2   1      232.74      295.50     40.28 o 
   6  -2   1      841.98      884.91     62.02 o 
   7  -2   1       64.66       77.92     36.04 o 
  -8  -1   1      306.12      191.61     41.08 o 
  -7  -1   1      100.82       60.42     30.21 o 
  -6  -1   1     2878.75     2701.49     78.58 o 
  -5  -1   1      783.08      835.65     30.11 o 
  -4  -1   1     1962.62     2114.70     44.45 o 
  -3  -1   1      169.91      106.71     11.05 o 
  -2  -1   1     2099.83     1859.79     31.92 o 
  -1  -1   1     4804.41     4945.04     82.42 o 
   0  -1   1      638.79      634.46     16.17 o 
   1  -1   1     3994.19     4402.79     61.49 o 
   2  -1   1        9.10        5.45      5.58 o 
   3  -1   1     4223.65     4075.81     61.06 o 
   4  -1   1       10.94       37.35     10.74 o 
   5  -1   1        7.69       26.24     22.26 o 
   6  -1   1       46.11       52.74     29.15 o 
   7  -1   1      257.40      269.26     45.58 o 
  -8   0   1      539.36      563.44     61.75 o 
  -7   0   1     1184.27     1258.59     70.76 o 
  -6   0   1     1175.14     1085.82     39.09 o 
  -5   0   1       85.32      106.27     26.24 o 
  -4   0   1     2796.20     3016.14     54.90 o 
  -3   0   1     1666.35     1585.44     33.12 o 
  -2   0   1    19142.95    18633.95    296.03 o 
  -1   0   1     8374.73     8281.14    127.21 o 
   1   0   1     7567.74     7527.15    110.78 o 
   2   0   1     7658.47     7702.86     91.01 o 
   3   0   1     1326.05     1445.49     72.75 o 
   4   0   1      611.50      535.84     22.29 o 
   5   0   1     1274.42     1369.41     42.14 o 
   6   0   1        3.07       10.60     23.85 o 
   7   0   1      790.42      744.71     56.18 o 
   8   0   1       55.50       47.70     33.13 o 
  -7   1   1      440.06      515.47     55.92 o 
  -6   1   1      138.90      133.04     33.39 o 
  -5   1   1       56.34       24.44     12.29 o 
  -4   1   1     1761.84     1871.61     42.28 o 
  -3   1   1     5848.64     5510.07    204.73 o 
  -2   1   1      269.43      348.40     18.55 o 
  -1   1   1     2721.66     2712.75     37.08 o 
   0   1   1       81.20       80.04      7.69 o 
   1   1   1     7704.17     7785.28    119.79 o 
   3   1   1     1657.24     1497.99     22.93 o 
   4   1   1        4.22        0.00      5.69 o 
   5   1   1      652.59      709.20     28.38 o 
   6   1   1        6.33        0.00     13.44 o 
   7   1   1      880.05      914.59     60.16 o 
   8   1   1        0.51        0.00     25.71 o 
  -7   2   1      368.29      389.85     53.27 o 
  -6   2   1      431.23      446.56     51.68 o 
  -5   2   1      323.21      351.49     26.10 o 
  -4   2   1      592.99      578.65     40.68 o 
  -3   2   1      444.07      384.87     19.48 o 
  -1   2   1       81.68       73.71      8.71 o 
   0   2   1       14.90        0.00      8.48 o 
   1   2   1     4064.30     3900.06     71.82 o 
   2   2   1    17737.04    18983.09    167.01 o 
   3   2   1       18.45        5.09      4.06 o 
   4   2   1      936.04     1101.14     21.34 o 
   6   2   1      349.36      329.46     25.59 o 
   7   2   1      353.70      429.34     50.09 o 
   8   2   1      129.20       84.28     33.92 o 
  -6   3   1       27.31       38.69     28.62 o 
  -5   3   1      561.75      544.88     52.21 o 
  -4   3   1        3.93       15.45     11.89 o 
  -3   3   1     1512.23     1370.40     36.26 o 
  -2   3   1      284.22      268.89     17.76 o 
  -1   3   1     3128.64     3220.09     50.39 o 
   0   3   1     1940.32     1888.77     34.19 o 
   1   3   1       16.23       23.85     11.93 o 
   2   3   1     1012.51     1000.19     36.57 o 
   3   3   1     1780.09     1693.84     29.07 o 
   4   3   1     2505.50     2626.89     37.07 o 
   5   3   1     1891.85     1949.78     45.83 o 
   6   3   1     1223.65     1193.81     40.19 o 
   7   3   1       33.64        0.00     10.60 o 
   8   3   1       91.97      107.60     34.45 o 
  -6   4   1        1.98       12.72     28.36 o 
  -5   4   1      397.05      518.12     53.53 o 
  -4   4   1       83.47       90.95     17.42 o 
  -3   4   1      698.77      655.38     28.52 o 
  -2   4   1      116.44       98.72     13.73 o 
  -1   4   1       45.44       38.83     10.68 o 
   0   4   1      222.17      239.03     15.65 o 
   1   4   1     3373.11     3197.75     75.80 o 
   2   4   1     2267.65     2260.37     62.02 o 
   3   4   1     4164.94     4219.15     95.94 o 
   4   4   1     8134.27     8023.65    117.14 o 
   5   4   1      241.60      311.16     23.71 o 
   6   4   1      409.28      387.87     28.64 o 
   7   4   1      146.08      149.49     22.33 o 
   8   4   1      273.44      380.04     52.21 o 
  -5   5   1      175.14      170.14     38.96 o 
  -4   5   1      136.21      128.01     32.07 o 
  -3   5   1       76.45      107.08     17.47 o 
  -2   5   1      101.45      113.50     25.71 o 
  -1   5   1        2.57        9.41      9.74 o 
   0   5   1      158.77      114.12     14.70 o 
   1   5   1       89.80      157.95     23.32 o 
   2   5   1     2211.90     2182.99     69.17 o 
   3   5   1        5.89        0.00     14.84 o 
   4   5   1      586.79      573.24     40.55 o 
   5   5   1      290.11      316.48     25.00 o 
   6   5   1     1843.32     1722.30     50.45 o 
   7   5   1       36.32       18.62     16.70 o 
   8   5   1      424.05      461.74     36.41 o 
  -5   6   1      184.22      176.77     41.08 o 
  -4   6   1        4.23       12.19     25.44 o 
  -3   6   1      638.78      637.70     32.11 o 
  -2   6   1       14.67       34.48     14.26 o 
  -1   6   1     1336.44     1210.15     51.41 o 
   0   6   1      510.46      461.64     24.60 o 
   1   6   1      390.11      445.13     24.04 o 
   2   6   1      384.32      397.80     38.16 o 
   3   6   1     1628.95     1597.02     63.34 o 
   4   6   1       98.37       97.26     27.03 o 
   5   6   1      392.04      330.48     38.16 o 
   6   6   1     1781.91     1705.18     51.60 o 
   7   6   1      100.46       73.96     20.74 o 
   8   6   1       44.61       38.63     19.30 o 
  -4   7   1      215.36      237.46     42.93 o 
  -3   7   1      320.69      327.83     43.99 o 
  -2   7   1      598.66      621.00     32.65 o 
  -1   7   1      277.07      248.30     23.19 o 
   0   7   1     1319.33     1338.23     41.79 o 
   1   7   1      840.17      728.54     31.75 o 
   2   7   1     1192.53     1191.01     57.24 o 
   3   7   1      464.65      475.45     46.38 o 
   4   7   1      832.32      815.47     53.80 o 
   5   7   1        4.19        0.00     24.65 o 
   6   7   1      751.52      782.61     56.71 o 
   7   7   1      694.21      713.17     56.18 o 
   8   7   1     1226.57     1150.85     71.42 o 
  -3   8   1      288.30      324.12     45.85 o 
  -2   8   1      402.02      471.21     49.82 o 
  -1   8   1       56.67       49.21     16.21 o 
   0   8   1     2633.83     2403.05     59.12 o 
   1   8   1      153.05      141.61     38.16 o 
   2   8   1      798.67      733.85     56.45 o 
   3   8   1      273.06      429.87     49.82 o 
   4   8   1      715.56      722.71     56.98 o 
   5   8   1      185.02      216.26     39.75 o 
   6   8   1     1717.30     1569.46     78.18 o 
   7   8   1        0.04       27.30     27.83 o 
   8   8   1     1279.72     1108.59     73.68 o 
  -2   9   1      307.75      346.91     47.97 o 
  -1   9   1        3.10       11.75     29.95 o 
   0   9   1      269.32      295.63     33.00 o 
   1   9   1      690.10      605.45     59.76 o 
   2   9   1      452.03      499.45     36.49 o 
   3   9   1       29.75        7.42     27.56 o 
   4   9   1      803.28      902.13     64.93 o 
   5   9   1      102.08       62.81     32.07 o 
   6   9   1      962.54      842.50     63.08 o 
   7   9   1       10.66        0.00     29.95 o 
  -1  10   1       76.27      104.95     34.45 o 
   0  10   1      554.45      546.05     53.40 o 
   1  10   1      362.27      397.79     34.28 o 
   2  10   1      667.66      650.89     40.48 o 
   3  10   1        3.94       46.11     32.60 o 
   4  10   1      507.00      467.50     55.12 o 
   5  10   1       14.12        1.86     33.66 o 
   6  10   1      470.47      468.56     58.83 o 
   1  11   1       29.11        8.58     24.12 o 
   2  11   1      167.24      207.37     30.17 o 
   3  11   1        0.11        0.00     18.97 o 
   4  11   1      683.77      782.08     72.88 o 
   5  11   1       66.76       51.41     37.63 o 
  -6 -10   2        0.12        0.00     27.83 o 
  -5 -10   2      308.65      290.46     50.35 o 
  -4 -10   2       14.88        0.00     31.54 o 
  -3 -10   2      191.62      261.46     51.28 o 
  -2 -10   2       17.06       25.90     34.72 o 
  -1 -10   2       28.27       57.33     21.61 o 
   0 -10   2        1.83        0.00     26.50 o 
  -7  -9   2      120.70      134.10     41.34 o 
  -6  -9   2       25.08        0.00     28.89 o 
  -5  -9   2       56.77       76.59     33.92 o 
  -4  -9   2      343.09      297.35     47.44 o 
  -3  -9   2       30.15       22.79     30.74 o 
  -2  -9   2       39.34       46.52     20.76 o 
  -1  -9   2       21.35       41.41     19.28 o 
   0  -9   2       63.62       60.16     30.74 o 
   1  -9   2      114.82      143.38     36.57 o 
  -7  -8   2      194.13      187.64     38.69 o 
  -6  -8   2       20.15       26.24     28.89 o 
  -5  -8   2       38.59       82.16     32.86 o 
  -4  -8   2       55.65       63.61     27.83 o 
  -3  -8   2       25.65       31.80     26.50 o 
  -2  -8   2       36.46       12.95     18.29 o 
  -1  -8   2      258.53      254.84     27.27 o 
   0  -8   2       57.30       91.07     20.17 o 
   1  -8   2        1.20       46.91     26.50 o 
   2  -8   2        0.50        0.00     23.59 o 
   3  -8   2        3.92       57.77     31.01 o 
  -8  -7   2       11.16        0.00     25.97 o 
  -7  -7   2       11.86       18.02     27.30 o 
  -6  -7   2      426.75      452.66     48.76 o 
  -5  -7   2      718.33      728.55     53.53 o 
  -4  -7   2      194.54      158.75     34.45 o 
  -3  -7   2       26.60       56.71     26.77 o 
  -2  -7   2       51.16       65.73     27.56 o 
  -1  -7   2       76.94       89.54     18.55 o 
   0  -7   2        2.89        1.96     14.60 o 
   1  -7   2      189.96      181.20     21.62 o 
   2  -7   2        6.60       22.53     25.71 o 
   3  -7   2        0.71       35.25     26.24 o 
   4  -7   2       52.71        0.00     27.83 o 
  -8  -6   2       11.18       15.11     27.56 o 
  -7  -6   2      663.79      678.46     50.88 o 
  -6  -6   2        0.60       14.58     23.32 o 
  -5  -6   2       13.12       30.21     22.53 o 
  -4  -6   2      260.18      263.96     34.98 o 
  -3  -6   2      128.86      172.00     30.48 o 
  -2  -6   2       24.64        0.00     18.02 o 
  -1  -6   2     1371.23     1337.22     40.76 o 
   0  -6   2     1991.40     2075.22     50.60 o 
   1  -6   2       52.42       53.32     22.39 o 
   2  -6   2        1.51       17.76     22.26 o 
   3  -6   2       25.93       41.87     27.30 o 
   4  -6   2      171.68      161.40     37.63 o 
  -8  -5   2        3.33        0.00     16.49 o 
  -7  -5   2      224.80      233.54     27.37 o 
  -6  -5   2       41.18       26.48     16.02 o 
  -5  -5   2        8.20       29.15     19.61 o 
  -4  -5   2       94.19      172.00     27.56 o 
  -3  -5   2     5976.91     5868.64    128.01 o 
  -2  -5   2     1772.05     1867.34     63.34 o 
  -1  -5   2       53.53       58.83     19.61 o 
   0  -5   2     1157.61     1076.76     32.96 o 
   1  -5   2       10.53       11.71     10.63 o 
   2  -5   2        5.23       11.21     11.37 o 
   3  -5   2       48.19       51.94     25.18 o 
   4  -5   2      280.07      305.84     44.79 o 
   5  -5   2        8.67        0.00     25.71 o 
  -8  -4   2       40.31       60.61     19.96 o 
  -7  -4   2       21.05       27.77     17.09 o 
  -6  -4   2      162.94      162.59     21.74 o 
  -5  -4   2      740.62      703.94     31.36 o 
  -4  -4   2       87.62       92.49     20.41 o 
  -3  -4   2      132.05      139.67     21.20 o 
  -2  -4   2      661.03      737.82     36.84 o 
  -1  -4   2     1042.34     1194.19     43.73 o 
   0  -4   2      110.46      139.54     13.88 o 
   1  -4   2      708.77      661.69     24.15 o 
   2  -4   2     3451.69     3585.76     73.28 o 
   3  -4   2        2.93       18.55     19.61 o 
   4  -4   2       32.34       23.32     24.91 o 
   5  -4   2       65.71       36.31     27.83 o 
   6  -4   2      115.59      135.69     38.69 o 
  -8  -3   2        0.74       13.84     19.01 o 
  -7  -3   2      208.61      214.20     25.58 o 
  -6  -3   2     1046.49     1004.59     38.63 o 
  -5  -3   2        1.39       14.03     18.15 o 
  -4  -3   2      686.69      585.38     25.33 o 
  -3  -3   2       18.39       63.61     14.58 o 
  -2  -3   2      409.86      419.79     25.18 o 
  -1  -3   2       32.51       34.98     12.72 o 
   0  -3   2     2774.65     2436.22     55.26 o 
   1  -3   2      650.02      744.16     21.97 o 
   2  -3   2     2044.56     2108.37     41.40 o 
   3  -3   2      456.55      472.22     21.90 o 
   4  -3   2      376.07      409.99     43.73 o 
   5  -3   2      158.90      195.59     38.69 o 
   6  -3   2      438.19      396.74     53.27 o 
  -8  -2   2       47.43       82.95     31.27 o 
  -7  -2   2       69.31      112.03     20.61 o 
  -6  -2   2      242.58      235.63     23.77 o 
  -5  -2   2      132.30      124.20     16.87 o 
  -4  -2   2     1132.77     1043.44     36.18 o 
  -3  -2   2      459.60      412.00     18.74 o 
  -2  -2   2       31.03       18.20      8.75 o 
  -1  -2   2     3946.85     3785.31     72.62 o 
   0  -2   2     1136.78      956.91     21.77 o 
   1  -2   2       26.70        2.72     12.06 o 
   2  -2   2     4837.80     4906.64    100.31 o 
   3  -2   2      192.59      206.97     14.90 o 
   4  -2   2     1534.05     1428.47     62.02 o 
   5  -2   2      750.32      855.76     56.45 o 
   6  -2   2       33.27       51.94     30.48 o 
   7  -2   2        0.68       48.76     31.54 o 
  -8  -1   2        1.39        0.00     26.50 o 
  -7  -1   2      361.83      350.76     30.09 o 
  -6  -1   2      236.92      193.31     22.41 o 
  -5  -1   2      576.84      575.09     53.00 o 
  -4  -1   2      946.18      915.99     35.91 o 
  -3  -1   2       16.94       20.25     12.72 o 
  -2  -1   2     3865.92     3648.30     75.27 o 
  -1  -1   2        1.84        0.00      5.30 o 
   0  -1   2       41.31       28.05      4.57 o 
   1  -1   2     3768.15     3597.14     45.46 o 
   2  -1   2     2652.42     2723.64     93.42 o 
   3  -1   2      157.09      150.04     19.08 o 
   4  -1   2      139.21      162.30     14.61 o 
   5  -1   2       30.98        9.01     22.26 o 
   6  -1   2      369.10      432.78     50.35 o 
   7  -1   2       36.18       27.30     32.60 o 
  -8   0   2      203.84      290.99     47.44 o 
  -7   0   2       21.27       51.41     29.95 o 
  -6   0   2        6.01       15.26     14.90 o 
  -5   0   2      408.85      438.44     44.92 o 
  -4   0   2       55.44       62.42     12.09 o 
  -3   0   2     2498.15     2434.68     43.43 o 
  -2   0   2      189.39      190.55     17.49 o 
  -1   0   2       39.06       47.97      7.16 o 
   1   0   2        0.33        3.45      6.10 o 
   2   0   2     1903.01     1929.16     29.98 o 
   3   0   2      251.16      290.87     14.24 o 
   4   0   2     1216.72     1089.22     48.63 o 
   5   0   2        0.37        0.00     10.64 o 
   6   0   2      351.17      331.81     44.79 o 
   7   0   2       11.92       17.49     28.09 o 
   8   0   2        8.05        0.00     30.74 o 
  -7   1   2        4.73       14.84     26.24 o 
  -6   1   2      191.14      183.31     30.74 o 
  -5   1   2      531.45      566.80     33.00 o 
  -4   1   2     1689.65     1716.08     40.75 o 
  -3   1   2       92.18      111.94     12.03 o 
  -2   1   2      563.79      667.58     18.71 o 
  -1   1   2       92.28       64.40      9.54 o 
   0   1   2      924.99      792.68     20.41 o 
   1   1   2       45.04       35.25      5.04 o 
   2   1   2      583.06      556.98     12.13 o 
   3   1   2       40.87       32.38      6.20 o 
   4   1   2      896.75      859.04     20.16 o 
   5   1   2      626.33      625.86     27.23 o 
   6   1   2      129.11      159.54     31.54 o 
   7   1   2       19.14       25.97     27.03 o 
   8   1   2      297.08      346.91     50.62 o 
  -7   2   2       77.12       88.25     35.51 o 
  -6   2   2     1172.41     1363.80     71.29 o 
  -5   2   2        0.02        2.80     13.12 o 
  -4   2   2      776.84      772.20     28.55 o 
  -3   2   2      105.98      106.80     20.41 o 
  -2   2   2     9212.89     9409.88    122.57 o 
   0   2   2    10966.11    10989.40    173.85 o 
   1   2   2      617.80      742.35     17.67 o 
   3   2   2      771.81      740.70     19.71 o 
   4   2   2      683.73      662.78     17.72 o 
   5   2   2        9.42        7.01     11.03 o 
   6   2   2     1079.56     1137.51     38.27 o 
   7   2   2      174.70      196.65     36.84 o 
   8   2   2      137.87      181.01     41.87 o 
  -7   3   2        6.56        0.00     28.62 o 
  -6   3   2      403.28      429.87     51.94 o 
  -5   3   2        4.53       10.57     16.96 o 
  -4   3   2      371.58      350.52     24.45 o 
  -3   3   2       55.01      103.91     15.11 o 
  -2   3   2     6160.53     6518.42     90.55 o 
  -1   3   2      763.45      600.80     27.56 o 
   0   3   2     2565.61     2269.61     37.35 o 
   1   3   2     1535.72     1360.36     41.61 o 
   2   3   2     1794.79     2056.91     29.35 o 
   3   3   2     2929.34     2877.25     38.03 o 
   4   3   2     2559.46     2551.11     54.22 o 
   5   3   2      471.55      318.94     95.81 o 
   6   3   2      416.36      399.09     26.98 o 
   7   3   2      151.83      138.34     34.98 o 
   8   3   2       46.00       72.35     28.89 o 
  -6   4   2      308.63      386.14     52.21 o 
  -5   4   2       18.95       32.33     26.77 o 
  -4   4   2      861.06      861.72     35.32 o 
  -3   4   2     1377.59     1468.94     40.45 o 
  -2   4   2      842.91      842.34     29.02 o 
  -1   4   2      577.99      633.27     22.67 o 
   0   4   2      263.72      223.15     22.53 o 
   1   4   2      595.36      686.67     32.60 o 
   2   4   2     5820.96     6199.66    122.18 o 
   3   4   2     1544.50     1410.27     49.43 o 
   4   4   2      216.28      310.08     29.68 o 
   5   4   2      942.58      944.94     33.52 o 
   6   4   2      729.27      645.69     32.69 o 
   7   4   2       77.11       92.24     19.41 o 
   8   4   2        1.90        0.00     24.91 o 
  -5   5   2      269.94      324.65     45.85 o 
  -4   5   2       34.48       36.55     15.59 o 
  -3   5   2       17.85       20.61     14.11 o 
  -2   5   2      811.54      745.92     29.22 o 
  -1   5   2       55.53       40.69     11.04 o 
   0   5   2     1956.94     1669.28     39.02 o 
   1   5   2     2237.66     2420.18     70.23 o 
   2   5   2      195.94      228.98     27.83 o 
   3   5   2     1515.54     1338.63     52.74 o 
   4   5   2       26.69        8.51     11.77 o 
   5   5   2     1032.55     1059.83     37.57 o 
   6   5   2       18.77       26.26     16.33 o 
   7   5   2      394.86      389.66     31.64 o 
   8   5   2      136.29      139.40     37.37 o 
  -5   6   2        0.76        2.39     28.89 o 
  -4   6   2      569.65      641.09     51.15 o 
  -3   6   2       75.97       79.05     16.99 o 
  -2   6   2      278.62      259.63     23.05 o 
  -1   6   2     1095.83      936.05     73.68 o 
   0   6   2      142.02      133.19     15.92 o 
   1   6   2      124.00      110.64     15.47 o 
   2   6   2      608.07      584.64     40.02 o 
   3   6   2     1842.17     1839.78     69.70 o 
   4   6   2      692.19      643.21     44.26 o 
   5   6   2      291.96      347.18     40.02 o 
   6   6   2      692.35      657.70     52.47 o 
   7   6   2      505.45      504.05     35.68 o 
   8   6   2        0.63        0.00     17.43 o 
  -4   7   2      711.05      638.17     59.89 o 
  -3   7   2      143.02      142.85     34.19 o 
  -2   7   2      169.47      171.00     36.44 o 
  -1   7   2      130.00      128.23     18.42 o 
   0   7   2     1742.28     1569.71     44.39 o 
   1   7   2      964.62      895.11     34.71 o 
   2   7   2      183.40      166.70     31.27 o 
   3   7   2      151.71      144.17     29.68 o 
   4   7   2       37.09       37.90     24.12 o 
   5   7   2        5.07        0.00     23.06 o 
   6   7   2       28.94       23.06     27.03 o 
   7   7   2      748.68      786.58     59.36 o 
   8   7   2       19.21       26.43     20.66 o 
  -3   8   2       54.30       23.59     30.21 o 
  -2   8   2      195.84      239.95     25.66 o 
  -1   8   2     1010.31      891.52     36.64 o 
   0   8   2      679.04      654.30     47.17 o 
   1   8   2      494.06      505.13     31.90 o 
   2   8   2        7.80        0.00     24.91 o 
   3   8   2       11.37       15.37     27.30 o 
   4   8   2     1171.64     1161.59     66.26 o 
   5   8   2      933.97      824.22     59.36 o 
   6   8   2       79.11       95.67     33.66 o 
   7   8   2      523.28      578.28     58.57 o 
   8   8   2       61.29       65.99     34.45 o 
  -2   9   2      168.03      178.36     37.37 o 
  -1   9   2      343.19      334.66     29.17 o 
   0   9   2       68.40       38.07     17.05 o 
   1   9   2      128.20      133.17     25.84 o 
   2   9   2      237.01      252.85     28.04 o 
   3   9   2      580.38      546.48     56.45 o 
   4   9   2       26.41       26.50     29.95 o 
   5   9   2      226.61      189.23     43.46 o 
   6   9   2       33.78       71.29     32.07 o 
   7   9   2      288.21      278.27     47.17 o 
   0  10   2      126.31      111.03     23.03 o 
   1  10   2      450.95      464.66     35.43 o 
   2  10   2       66.03       71.04     21.96 o 
   3  10   2      338.43      352.48     49.56 o 
   4  10   2       23.10       11.40     29.95 o 
   5  10   2      104.75      108.39     41.08 o 
   6  10   2       36.67       72.35     36.04 o 
   7  10   2      290.85      203.01     46.38 o 
   1  11   2      107.82      162.19     38.16 o 
   2  11   2        7.63        0.00     18.82 o 
   3  11   2      584.52      671.58     72.75 o 
   4  11   2       14.50        0.00     33.39 o 
   5  11   2      339.36      509.11     62.81 o 
  -6 -10   3      116.16       95.14     39.75 o 
  -5 -10   3       14.23        0.00     32.60 o 
  -4 -10   3      621.03      659.64     67.58 o 
  -3 -10   3       84.39       99.88     26.24 o 
  -2 -10   3      134.81      111.61     25.91 o 
  -1 -10   3       30.46        9.01     28.89 o 
  -7  -9   3       67.47       31.27     30.74 o 
  -6  -9   3      935.60     1048.69     71.29 o 
  -5  -9   3      309.67      352.21     50.09 o 
  -4  -9   3      326.03      368.65     50.88 o 
  -3  -9   3       33.02       50.88     32.86 o 
  -2  -9   3      256.42      266.31     67.32 o 
  -1  -9   3       28.67       23.84     19.77 o 
   0  -9   3      856.92      826.07     63.08 o 
   1  -9   3       89.85       46.64     30.74 o 
  -7  -8   3      145.58      147.88     36.57 o 
  -6  -8   3      164.15      234.01     40.28 o 
  -5  -8   3       75.85       59.63     32.86 o 
  -4  -8   3       54.11       44.26     31.54 o 
  -3  -8   3       91.08      125.09     34.19 o 
  -2  -8   3      112.22      105.24     22.96 o 
  -1  -8   3      764.28      719.72     37.37 o 
   0  -8   3      202.61      224.89     44.66 o 
   1  -8   3       13.11       28.36     27.83 o 
   2  -8   3       74.63       71.03     32.33 o 
  -8  -7   3      120.59      129.60     36.84 o 
  -7  -7   3        3.27        0.00     23.06 o 
  -6  -7   3      618.82      618.83     55.39 o 
  -5  -7   3       34.89       53.00     25.44 o 
  -4  -7   3       28.31       73.68     30.21 o 
  -3  -7   3       49.27       49.03     27.83 o 
  -2  -7   3      121.65      121.91     31.80 o 
  -1  -7   3       19.17       25.22     16.75 o 
   0  -7   3      413.56      351.31     28.45 o 
   1  -7   3       84.62       57.51     25.18 o 
   2  -7   3      120.38      120.85     33.13 o 
   3  -7   3      441.23      448.42     54.33 o 
  -8  -6   3      302.32      262.11     44.79 o 
  -7  -6   3      175.12      170.67     35.25 o 
  -6  -6   3      532.45      468.03     48.50 o 
  -5  -6   3       84.88       55.12     26.24 o 
  -4  -6   3      224.85      194.26     32.07 o 
  -3  -6   3      264.27      289.14     34.98 o 
  -2  -6   3     1723.10     1483.06     62.02 o 
  -1  -6   3      111.32      112.16     17.81 o 
   0  -6   3      361.37      344.41     25.95 o 
   1  -6   3       77.92       77.15     16.33 o 
   2  -6   3       10.61        0.00     20.67 o 
   3  -6   3       10.44        0.00     24.38 o 
   4  -6   3       41.42        6.89     27.03 o 
  -8  -5   3       87.31       73.15     21.44 o 
  -7  -5   3       24.28       28.68     18.01 o 
  -6  -5   3       46.66       77.92     24.12 o 
  -5  -5   3      448.23      470.15     42.40 o 
  -4  -5   3      867.96      893.92     47.17 o 
  -3  -5   3     1549.73     1482.53     58.57 o 
  -2  -5   3      295.51      301.33     32.60 o 
  -1  -5   3        6.79        0.00     11.66 o 
   0  -5   3      165.67      150.14     16.60 o 
   1  -5   3      105.00       96.40     14.56 o 
   2  -5   3       60.47       60.42     23.59 o 
   3  -5   3      225.42      223.94     36.31 o 
   4  -5   3      130.85      171.20     38.16 o 
   5  -5   3      217.55      180.74     40.28 o 
  -8  -4   3      111.59       97.46     22.11 o 
  -7  -4   3       63.93       75.91     19.67 o 
  -6  -4   3     1128.42     1144.97     42.21 o 
  -5  -4   3      144.58      154.62     38.30 o 
  -4  -4   3      365.14      432.25     32.07 o 
  -3  -4   3      218.71      240.64     27.30 o 
  -2  -4   3     1135.05     1153.91     44.79 o 
  -1  -4   3      311.68      385.08     29.95 o 
   0  -4   3        5.27        7.43     17.76 o 
   1  -4   3       41.78       13.03      9.36 o 
   2  -4   3      295.20      290.74     19.27 o 
   3  -4   3       89.87       63.87     25.44 o 
   4  -4   3      206.26      205.66     38.16 o 
   5  -4   3       29.41       50.62     31.27 o 
   6  -4   3       39.24        0.00     29.95 o 
  -8  -3   3      298.50      277.73     30.30 o 
  -7  -3   3      466.11      469.16     38.18 o 
  -6  -3   3      207.48      195.33     23.34 o 
  -5  -3   3      554.78      663.18     29.63 o 
  -4  -3   3      893.75      896.89     25.43 o 
  -3  -3   3       57.07       30.21     12.99 o 
  -2  -3   3     7725.93     7433.33    136.49 o 
  -1  -3   3     2819.97     2636.70     62.02 o 
   0  -3   3        0.50        0.00      6.18 o 
   1  -3   3        3.82        0.00      6.68 o 
   2  -3   3      146.01      145.95     13.16 o 
   3  -3   3       70.87       62.28     21.73 o 
   4  -3   3      315.90      354.07     42.93 o 
   5  -3   3       88.23       97.00     33.13 o 
   6  -3   3       14.46        0.00     27.30 o 
  -8  -2   3       72.68       43.84     20.42 o 
  -7  -2   3      109.18      124.32     22.92 o 
  -6  -2   3      138.94      126.96     20.52 o 
  -5  -2   3     1330.04     1271.33     60.16 o 
  -4  -2   3      492.10      574.40     55.26 o 
  -3  -2   3     1218.27     1022.34     37.90 o 
  -2  -2   3     1354.28     1459.48     42.93 o 
  -1  -2   3     1082.13     1008.67     32.60 o 
   0  -2   3     1100.45     1139.80     24.48 o 
   1  -2   3      542.98      552.35     16.47 o 
   2  -2   3       11.64       22.42      9.94 o 
   3  -2   3     5612.45     5410.88     76.19 o 
   4  -2   3       33.92       44.79     22.79 o 
   5  -2   3        9.01       30.74     25.71 o 
   6  -2   3       34.36       30.21     29.42 o 
   7  -2   3      232.40      218.91     43.73 o 
  -8  -1   3       31.49       26.77     29.42 o 
  -7  -1   3       80.66       85.19     21.86 o 
  -6  -1   3      133.35      155.83     31.54 o 
  -5  -1   3      222.56      251.69     56.98 o 
  -4  -1   3      121.30      115.40     14.25 o 
  -3  -1   3     1458.33     1613.40     34.76 o 
  -2  -1   3     1172.15     1110.17     24.55 o 
  -1  -1   3      212.23      276.42     17.23 o 
   0  -1   3       45.76       47.55     10.60 o 
   1  -1   3     2886.62     2893.63     37.97 o 
   2  -1   3     2920.48     2673.21     38.32 o 
   3  -1   3       54.45       34.34      7.69 o 
   4  -1   3      235.30      329.16     36.04 o 
   5  -1   3        2.27       19.08     24.12 o 
   6  -1   3      287.48      271.12     43.73 o 
   7  -1   3      258.39      306.10     49.29 o 
  -8   0   3        3.29        0.00     28.36 o 
  -7   0   3      498.48      558.04     89.84 o 
  -6   0   3        7.61        9.17     14.20 o 
  -5   0   3       23.28       41.19     13.21 o 
  -4   0   3       19.89       23.43     12.85 o 
  -3   0   3       35.34       18.57      7.81 o 
  -2   0   3        5.55        0.00      5.69 o 
  -1   0   3      420.86      458.49     19.35 o 
   0   0   3        8.62        0.00      3.45 o 
   1   0   3     1655.38     1668.84     40.55 o 
   2   0   3     1968.13     2112.32     36.44 o 
   3   0   3      720.54      641.71     32.33 o 
   4   0   3      300.47      433.90     43.33 o 
   5   0   3        2.70        5.83     20.94 o 
   6   0   3      585.85      629.16     57.77 o 
   7   0   3        8.33       21.73     28.89 o 
  -7   1   3      280.98      336.31     46.64 o 
  -6   1   3      379.91      351.60     27.99 o 
  -5   1   3      119.12      152.51     19.02 o 
  -4   1   3       13.03       46.00     12.46 o 
  -3   1   3     3269.33     3074.85     52.36 o 
  -2   1   3     3302.78     1947.65     47.97 o 
  -1   1   3     1056.72     1059.57     20.64 o 
   0   1   3       12.73       15.90      4.14 o 
   1   1   3      321.84      334.00     10.85 o 
   2   1   3     1811.93     1744.66     23.60 o 
   3   1   3      922.64      718.50     16.13 o 
   4   1   3      399.38      403.33     14.83 o 
   5   1   3       31.03       22.48     11.16 o 
   6   1   3      151.56      181.80     34.98 o 
   7   1   3      721.94      806.20     60.42 o 
   8   1   3       68.05       74.74     35.78 o 
  -7   2   3      465.95      512.82     55.65 o 
  -6   2   3      150.62      151.75     23.24 o 
  -5   2   3        3.64       25.05     14.96 o 
  -4   2   3        1.72        0.00      9.81 o 
  -3   2   3     2068.07     2028.55     46.11 o 
  -1   2   3       89.27       73.82     11.53 o 
   0   2   3      532.87      542.90     36.18 o 
   1   2   3     1997.24     1906.70     30.82 o 
   2   2   3        8.38        0.00      5.46 o 
   3   2   3     1772.19     2108.96     37.06 o 
   4   2   3       96.80      126.10     10.06 o 
   5   2   3     1823.41     1823.74     70.36 o 
   6   2   3      905.99      853.90     56.45 o 
   7   2   3       20.06        0.00     20.41 o 
   8   2   3      374.71      376.86     51.41 o 
  -7   3   3       82.16       66.79     34.72 o 
  -6   3   3       50.30      151.06     35.78 o 
  -5   3   3      454.02      534.93     36.84 o 
  -4   3   3        4.72        0.00     11.20 o 
  -3   3   3     3516.44     3377.28     61.15 o 
  -2   3   3      194.68      187.64     22.26 o 
  -1   3   3      668.91      749.34     21.54 o 
   0   3   3        9.88        3.87      5.53 o 
   1   3   3       33.60       44.09      8.08 o 
   2   3   3     2280.70     2337.79     31.97 o 
   3   3   3       77.51       41.23      8.91 o 
   4   3   3       71.12       78.72     10.83 o 
   5   3   3     1054.17     1110.05     42.40 o 
   6   3   3      224.66      213.95     29.28 o 
   7   3   3       21.73       48.50     28.09 o 
   8   3   3      122.54      175.71     40.55 o 
  -6   4   3       13.45       10.87     28.09 o 
  -5   4   3      599.11      617.50     49.03 o 
  -4   4   3      741.34      801.46     33.49 o 
  -3   4   3      203.63      194.60     18.73 o 
  -2   4   3       11.05       28.02      9.68 o 
  -1   4   3     2907.87     3167.00    113.16 o 
   0   4   3      194.80      199.14     14.05 o 
   1   4   3     2674.33     2700.84     67.85 o 
   2   4   3     7634.79     8202.97    104.57 o 
   3   4   3     2216.62     2172.01     43.73 o 
   4   4   3      229.46      276.15     29.15 o 
   5   4   3        4.77        9.92      8.34 o 
   6   4   3      211.65       66.57     68.51 o 
   7   4   3      387.92      376.60     47.17 o 
   8   4   3      325.54      372.89     50.62 o 
  -5   5   3      108.99      131.19     34.72 o 
  -4   5   3      205.27      230.23     28.49 o 
  -3   5   3      579.17      630.11     30.17 o 
  -2   5   3       12.44        3.75     14.05 o 
  -1   5   3      824.95      828.72     41.61 o 
   0   5   3     2624.74     2643.03     49.67 o 
   1   5   3      161.30      160.87     23.85 o 
   2   5   3     2212.45     2308.87     68.64 o 
   3   5   3     1350.41     1396.93     56.45 o 
   4   5   3     1133.47     1203.56     28.02 o 
   5   5   3       93.16       88.27     11.98 o 
   6   5   3     1217.27     1192.56     42.81 o 
   7   5   3        2.74        0.00     15.74 o 
   8   5   3      423.47      365.73     51.68 o 
  -5   6   3      293.39      318.29     46.64 o 
  -4   6   3       10.25        7.69     23.59 o 
  -3   6   3      338.66      344.28     27.64 o 
  -2   6   3      401.22      421.33     38.96 o 
  -1   6   3      391.32      353.80     35.25 o 
   0   6   3      294.05      272.71     29.95 o 
   2   6   3     2354.45     2519.03     76.86 o 
   3   6   3      940.83      808.85     50.35 o 
   4   6   3      827.70      865.30     48.76 o 
   5   6   3      412.37      379.62     28.56 o 
   6   6   3       58.75       57.72     18.53 o 
   7   6   3       21.86       22.98     18.08 o 
   8   6   3      208.19      214.67     41.61 o 
  -4   7   3      180.50      200.09     36.84 o 
  -3   7   3       47.68       15.62     15.87 o 
  -2   7   3       31.91       32.49     20.80 o 
  -1   7   3      324.54      327.49     25.11 o 
   0   7   3     1177.14     1023.51     52.74 o 
   1   7   3      477.45      376.35     95.94 o 
   2   7   3     1653.30     1657.98     69.44 o 
   3   7   3      441.37      403.36     42.67 o 
   4   7   3      170.09      142.32     31.80 o 
   5   7   3        8.63       64.40     26.50 o 
   6   7   3      734.03      712.11     51.94 o 
   7   7   3       60.33       81.65     21.89 o 
   8   7   3      258.87      321.82     57.64 o 
  -2   8   3      263.10      228.50     24.90 o 
  -1   8   3        0.87       11.41     14.52 o 
   0   8   3     1627.91     1519.59     56.05 o 
   1   8   3       66.82       51.83     35.38 o 
   2   8   3       54.07       85.87     31.54 o 
   3   8   3      300.46      438.61     47.97 o 
   4   8   3     1043.61     1178.02     69.17 o 
   5   8   3       11.07       30.48     29.68 o 
   6   8   3     1265.72     1148.60     67.58 o 
   7   8   3        0.15        3.98     28.36 o 
   8   8   3      209.55      208.57     42.67 o 
  -2   9   3      224.73      215.46     35.51 o 
  -1   9   3        0.72        0.00     19.61 o 
   0   9   3       65.26       64.55     18.37 o 
   1   9   3      808.50      782.68     36.52 o 
   2   9   3      562.81      609.96     35.66 o 
   3   9   3       20.11        3.18     25.97 o 
   4   9   3      405.69      403.63     50.35 o 
   5   9   3       13.57        0.00     29.95 o 
   6   9   3      581.92      588.88     62.02 o 
   7   9   3       23.86        2.39     29.95 o 
  -1  10   3       77.54       66.52     28.09 o 
   0  10   3      584.41      594.18     54.33 o 
   1  10   3       30.63       23.10     18.71 o 
   2  10   3      248.92      239.48     28.58 o 
   3  10   3       13.30       32.86     29.42 o 
   4  10   3      289.84      319.35     49.56 o 
   5  10   3      339.97      321.74     50.35 o 
   6  10   3      747.40      755.31     71.82 o 
   7  10   3        9.12       49.03     36.31 o 
   1  11   3       15.20       16.17     24.91 o 
   2  11   3      342.53      357.51     51.41 o 
   3  11   3       13.08        5.56     19.05 o 
   4  11   3     1111.79     1091.89     73.68 o 
   5  11   3       69.59      122.71     37.90 o 
  -5 -10   4      500.19      470.41     59.89 o 
  -4 -10   4        1.17       39.49     35.51 o 
  -3 -10   4      317.14      362.20     37.44 o 
  -2 -10   4       33.99        0.00     20.33 o 
  -1 -10   4       37.49       24.12     31.80 o 
  -6  -9   4        1.02        6.89     28.89 o 
  -5  -9   4      269.91      239.05     44.26 o 
  -4  -9   4        8.05       17.76     26.50 o 
  -3  -9   4      357.48      319.88     48.50 o 
  -2  -9   4       22.49       34.45     20.61 o 
  -1  -9   4      950.35      935.54     44.64 o 
   0  -9   4      240.18      248.86     45.05 o 
   1  -9   4       64.14       34.19     31.27 o 
  -7  -8   4      304.78      362.28     50.62 o 
  -6  -8   4       33.64        0.00     27.56 o 
  -5  -8   4      155.36      113.69     36.04 o 
  -4  -8   4      143.58      157.42     37.37 o 
  -3  -8   4      619.19      710.26     59.63 o 
  -2  -8   4      281.59      328.00     31.66 o 
  -1  -8   4      119.57      136.79     32.07 o 
   0  -8   4      128.68      121.38     34.98 o 
   1  -8   4      583.26      522.09     56.71 o 
   2  -8   4       38.14       46.38     31.01 o 
  -8  -7   4       13.21        0.00     27.30 o 
  -7  -7   4      158.93      114.22     33.92 o 
  -6  -7   4        8.60        0.00     25.18 o 
  -5  -7   4      142.98      111.31     29.15 o 
  -4  -7   4     1006.84      999.66     60.69 o 
  -3  -7   4       12.64       27.03     24.12 o 
  -2  -7   4      155.61      180.74     34.98 o 
  -1  -7   4      413.87      471.90     33.54 o 
   0  -7   4      564.93      560.91     34.09 o 
   1  -7   4      567.29      492.68     50.62 o 
   2  -7   4      748.45      651.42     60.96 o 
   3  -7   4        8.44       17.76     28.36 o 
  -8  -6   4       14.87       16.43     29.68 o 
  -7  -6   4      212.76      183.66     37.63 o 
  -6  -6   4        7.77        0.00     22.26 o 
  -5  -6   4       66.89       66.79     26.50 o 
  -4  -6   4      163.72      149.47     30.48 o 
  -3  -6   4      180.67      181.80     29.95 o 
  -2  -6   4        1.73       35.78     21.73 o 
  -1  -6   4      678.82      757.77     34.07 o 
   0  -6   4     1495.35     1619.00     45.84 o 
   1  -6   4      162.43      179.68     32.33 o 
   2  -6   4       78.67       93.29     29.68 o 
   3  -6   4      144.43       89.84     32.33 o 
   4  -6   4      564.79      514.41     59.63 o 
  -8  -5   4        0.55        0.00     17.60 o 
  -7  -5   4       38.33       72.88     27.03 o 
  -6  -5   4       19.81       46.64     25.18 o 
  -5  -5   4      146.11      151.33     29.15 o 
  -4  -5   4      856.63      784.99     45.32 o 
  -3  -5   4      875.70      812.82     46.11 o 
  -2  -5   4      948.35      974.22     45.85 o 
  -1  -5   4       29.19       42.03     13.65 o 
   0  -5   4      175.12      151.85     17.46 o 
   1  -5   4      572.86      467.47     27.69 o 
   2  -5   4      137.28      158.48     29.15 o 
   3  -5   4      211.00      276.68     41.61 o 
   4  -5   4      814.08      884.64     63.61 o 
   5  -5   4       25.91        0.00     25.71 o 
  -8  -4   4       37.91       35.50     19.21 o 
  -7  -4   4       98.06      122.50     26.90 o 
  -6  -4   4      329.68      380.31     48.10 o 
  -5  -4   4        2.35        0.00     16.70 o 
  -4  -4   4       87.55       77.39     19.61 o 
  -3  -4   4        1.27       22.00     15.90 o 
  -2  -4   4     1631.39     1843.23     60.42 o 
  -1  -4   4      222.46      253.89     26.50 o 
   0  -4   4      166.00      122.44     14.75 o 
   1  -4   4      163.18      186.40     21.20 o 
   2  -4   4     1405.39     1353.47     58.83 o 
   3  -4   4       36.25       32.86     23.59 o 
   4  -4   4        8.44       14.31     25.44 o 
   5  -4   4      127.82      140.46     37.37 o 
  -8  -3   4       34.74       18.76     22.53 o 
  -7  -3   4       62.54       61.89     18.63 o 
  -6  -3   4      307.95      289.80     26.59 o 
  -5  -3   4      382.43      347.56     25.48 o 
  -4  -3   4      360.19      303.18     31.54 o 
  -3  -3   4     1339.71     1178.82     46.38 o 
  -2  -3   4     2120.35     2177.15     59.63 o 
  -1  -3   4     1475.34     1536.07     46.64 o 
   0  -3   4       50.23       94.41     10.89 o 
   1  -3   4        7.05        6.72      8.08 o 
   2  -3   4      165.67      176.36     13.44 o 
   3  -3   4      820.24      861.85     50.88 o 
   4  -3   4      360.07      355.39     42.40 o 
   5  -3   4       49.63       23.59     27.56 o 
   6  -3   4      457.79      548.07     61.49 o 
  -8  -2   4       75.90       55.53     21.32 o 
  -7  -2   4        1.12       10.72     20.54 o 
  -6  -2   4      580.05      504.45     56.18 o 
  -5  -2   4      913.30      814.46     33.13 o 
  -4  -2   4     2611.24     2437.18     50.10 o 
  -3  -2   4      702.42      590.02     22.18 o 
  -2  -2   4      240.65      289.40     22.79 o 
  -1  -2   4      545.09      591.00     26.24 o 
   0  -2   4     4737.05     4702.70     63.94 o 
   1  -2   4     2268.34     2046.05     33.92 o 
   2  -2   4     4165.89     4094.06     57.70 o 
   3  -2   4       13.73       51.68     20.41 o 
   4  -2   4      199.52      156.63     31.01 o 
   5  -2   4      112.72      101.50     32.33 o 
   6  -2   4      306.96      303.98     47.70 o 
   7  -2   4       64.79       66.26     36.84 o 
  -8  -1   4      285.70      257.96     29.76 o 
  -7  -1   4        1.23        0.00     18.02 o 
  -6  -1   4     1200.27     1247.73     42.33 o 
  -5  -1   4      357.45      409.88     29.15 o 
  -4  -1   4      592.03      573.77     40.42 o 
  -3  -1   4       37.44       40.94      9.36 o 
  -2  -1   4      206.29      261.05     20.67 o 
  -1  -1   4      338.94      400.45     20.41 o 
   0  -1   4    11097.45    11142.84    125.18 o 
   1  -1   4      290.03      299.16     17.36 o 
   2  -1   4     3591.54     3591.31     85.34 o 
   3  -1   4      369.14      386.81     14.11 o 
   4  -1   4      456.04      501.16     40.02 o 
   5  -1   4        3.05        0.00     21.47 o 
   6  -1   4      773.48      763.53     55.65 o 
   7  -1   4        1.09       16.17     29.15 o 
  -8   0   4      482.65      474.92     55.65 o 
  -7   0   4       51.91       65.56     19.51 o 
  -6   0   4       67.67       81.04     18.42 o 
  -5   0   4        5.96        1.73     16.43 o 
  -4   0   4     1709.95     1701.81     92.63 o 
  -3   0   4      964.51      873.17     27.16 o 
  -2   0   4      230.66      220.84     28.36 o 
  -1   0   4     5450.30     5233.24    139.80 o 
   0   0   4     7923.00     7518.93    117.67 o 
   1   0   4      166.00      163.35      6.32 o 
   2   0   4      180.62      228.98     21.73 o 
   3   0   4      300.14      305.14     13.08 o 
   5   0   4      161.24      133.84     28.89 o 
   6   0   4        7.76       14.05     23.85 o 
   7   0   4       37.10       50.09     32.33 o 
  -7   1   4       18.06       14.38     17.75 o 
  -6   1   4      677.83      714.10     34.59 o 
  -5   1   4       43.43       58.20     14.90 o 
  -4   1   4     1490.86     1436.36     62.68 o 
  -3   1   4      452.97      460.27     20.71 o 
  -2   1   4       68.19       85.54      9.08 o 
  -1   1   4     1295.46     1446.39     26.04 o 
   0   1   4    16374.77    16517.40    183.13 o 
   1   1   4     2301.15     2263.76     43.11 o 
   2   1   4      993.69     1066.02     18.19 o 
   3   1   4     1019.23      993.14     23.14 o 
   4   1   4      568.99      552.29     16.94 o 
   5   1   4        9.82       26.58     10.28 o 
   6   1   4      118.51      111.57     31.27 o 
   7   1   4        1.06        0.00     23.06 o 
   8   1   4      175.06      101.24     36.84 o 
  -7   2   4        0.37       18.82     29.95 o 
  -6   2   4      459.36      501.71     34.15 o 
  -5   2   4        7.02       13.09     13.66 o 
  -4   2   4      135.59      138.23     16.49 o 
  -3   2   4      237.31      289.80     18.74 o 
  -2   2   4     4359.45     4278.08     62.30 o 
  -1   2   4     1278.60     1294.30     27.27 o 
   0   2   4     1199.86     1122.30     23.22 o 
   1   2   4     1328.41     1509.28     28.01 o 
   2   2   4      129.95      117.02      8.15 o 
   3   2   4      523.88      602.72     19.88 o 
   4   2   4     3061.32     2991.17     64.00 o 
   5   2   4      367.15      385.85     17.34 o 
   6   2   4      519.61      559.20     50.62 o 
   7   2   4       68.18       74.74     31.27 o 
   8   2   4       20.33        3.45     25.97 o 
  -7   3   4        2.74        0.00     27.83 o 
  -6   3   4      192.76      195.32     38.16 o 
  -5   3   4        8.55        0.00     13.88 o 
  -4   3   4      880.00      890.08     33.42 o 
  -3   3   4       11.35       22.52      8.92 o 
  -2   3   4     1521.27     1717.17     37.18 o 
  -1   3   4     1191.78     1120.72     25.66 o 
   0   3   4        3.17       17.28      7.95 o 
   1   3   4     2294.58     2159.64     37.92 o 
   2   3   4      891.51     1020.08     20.16 o 
   4   3   4      683.53      663.13     19.74 o 
   5   3   4      492.11      442.05     18.18 o 
   6   3   4       63.31       30.48     24.65 o 
   7   3   4        7.36       66.52     29.95 o 
   8   3   4        8.16        0.00     29.15 o 
  -6   4   4      789.90      747.63     57.77 o 
  -5   4   4      112.14       92.25     19.88 o 
  -4   4   4      620.17      674.34     30.99 o 
  -3   4   4      423.10      471.21     35.25 o 
  -2   4   4     2591.56     2654.64     69.04 o 
  -1   4   4      261.11      319.66     27.30 o 
   0   4   4     1478.81     1256.31     49.43 o 
   1   4   4       56.24       63.85     14.71 o 
   2   4   4     2067.88     2356.87     62.55 o 
   3   4   4       12.72       21.06      8.65 o 
   4   4   4      700.37      668.62     20.50 o 
   5   4   4       72.31       89.34     12.83 o 
   6   4   4     1541.49     1418.38     44.03 o 
   7   4   4      214.39      188.96     37.10 o 
   8   4   4       59.96       36.57     29.95 o 
  -5   5   4       21.26       21.73     24.91 o 
  -4   5   4      210.30      263.11     25.35 o 
  -3   5   4       84.45       99.85     55.65 o 
  -2   5   4     2818.91     2817.77     57.20 o 
  -1   5   4      311.49      275.68     18.80 o 
   0   5   4     1063.13     1028.17     28.97 o 
   1   5   4     1341.54     1480.41     52.74 o 
   2   5   4     1912.91     2185.10     66.52 o 
   3   5   4      218.53      216.46     17.89 o 
   4   5   4     1744.86     1598.03     73.94 o 
   5   5   4      191.46      205.16     15.66 o 
   6   5   4      322.16      300.75     27.69 o 
   7   5   4       30.62       35.51     27.03 o 
   8   5   4       10.51        0.27     28.36 o 
  -4   6   4      652.37      722.70     45.19 o 
  -3   6   4      168.38      155.16     19.76 o 
  -2   6   4       22.86       17.59     12.79 o 
  -1   6   4      232.18      211.48     19.15 o 
   0   6   4     1167.22     1165.82     53.53 o 
   1   6   4      308.72      355.71     25.57 o 
   2   6   4      583.18      906.11     49.82 o 
   3   6   4     2511.69     2431.05     80.30 o 
   4   6   4       23.63       86.66     25.97 o 
   5   6   4       31.11       33.84     19.35 o 
   6   6   4        5.74        0.00     15.17 o 
   7   6   4       82.23       93.09     21.76 o 
   8   6   4       50.70       21.20     28.36 o 
  -3   7   4       16.58        1.86     20.41 o 
  -2   7   4      366.26      243.29     82.69 o 
  -1   7   4      766.34      724.49     88.78 o 
   0   7   4     1620.24     1491.65     41.47 o 
   1   7   4     1697.54     1569.19     42.50 o 
   2   7   4        1.31       36.31     21.47 o 
   3   7   4       99.50       95.14     28.09 o 
   4   7   4      304.64      264.49     39.22 o 
   5   7   4       61.51      104.42     31.80 o 
   6   7   4       72.17       76.33     29.68 o 
   7   7   4      300.33      353.28     33.16 o 
   8   7   4        0.23        6.36     27.83 o 
  -3   8   4      136.43      180.74     33.13 o 
  -2   8   4       79.71       60.96     24.12 o 
  -1   8   4      591.68      568.76     30.38 o 
   0   8   4      291.05      285.88     24.60 o 
   1   8   4      155.10      181.30     21.59 o 
   2   8   4      573.01      616.18     54.06 o 
   3   8   4     1034.81      969.18     58.83 o 
   4   8   4     1013.78     1062.47     62.55 o 
   5   8   4      869.30      874.57     62.55 o 
   6   8   4       53.98       88.52     34.45 o 
   7   8   4      294.38      245.94     42.14 o 
   8   8   4      248.51      258.13     46.64 o 
  -2   9   4        5.93        0.00     18.82 o 
  -1   9   4       89.10       94.61     28.36 o 
   0   9   4      158.35      127.21     30.21 o 
   1   9   4      188.19      128.79     19.85 o 
   2   9   4       20.31        9.19     10.67 o 
   3   9   4      362.17      329.16     48.50 o 
   4   9   4       40.42       29.95     28.36 o 
   5   9   4      225.53      249.12     45.58 o 
   6   9   4        9.88        7.69     31.80 o 
   7   9   4      538.53      546.74     59.36 o 
  -1  10   4      311.06      284.63     41.61 o 
   0  10   4       36.85       39.75     24.91 o 
   1  10   4      196.22      262.64     41.87 o 
   2  10   4       20.20       26.77     29.68 o 
   3  10   4      115.71      119.79     36.31 o 
   4  10   4       22.69       26.77     30.74 o 
   5  10   4      587.85      541.70     60.96 o 
   6  10   4        0.02       45.05     36.31 o 
   7  10   4       87.26       44.26     34.19 o 
   1  11   4      108.56       98.32     34.45 o 
   2  11   4       67.35       67.05     33.66 o 
   3  11   4      959.11     1003.90     71.03 o 
   4  11   4       24.09       83.48     38.96 o 
   5  11   4      342.75      348.24     55.12 o 
  -5 -10   5        0.05        8.22     34.98 o 
  -4 -10   5      347.27      444.44     59.36 o 
  -3 -10   5        2.78       17.41     21.99 o 
  -2 -10   5      121.10      133.57     40.02 o 
  -6  -9   5      371.93      357.51     51.94 o 
  -5  -9   5        0.83        0.00     27.30 o 
  -4  -9   5      150.42       84.81     35.51 o 
  -3  -9   5        7.98        7.70     19.20 o 
  -2  -9   5      647.89      640.67     43.63 o 
  -1  -9   5      256.92      294.44     48.76 o 
   0  -9   5      132.15       68.64     34.45 o 
  -7  -8   5        0.78        7.42     29.95 o 
  -6  -8   5      434.57      424.57     51.41 o 
  -5  -8   5       28.14       19.35     30.21 o 
  -4  -8   5      984.54      907.96     60.16 o 
  -3  -8   5      148.10      146.56     34.45 o 
  -2  -8   5       92.39      118.99     41.21 o 
  -1  -8   5      515.00      518.49     36.75 o 
   0  -8   5      484.01      510.43     56.71 o 
   1  -8   5        1.07        0.00     26.77 o 
   2  -8   5      303.24      314.32     49.56 o 
  -7  -7   5       16.84       56.98     28.36 o 
  -6  -7   5     1082.96      985.09     61.22 o 
  -5  -7   5      226.33      234.81     38.69 o 
  -4  -7   5      300.23      334.46     42.93 o 
  -3  -7   5       26.23       31.54     27.83 o 
  -2  -7   5      517.43      573.68     44.92 o 
  -1  -7   5      210.49      241.53     44.52 o 
   0  -7   5     2673.23     2808.97    102.83 o 
   1  -7   5      299.22      325.18     45.85 o 
   2  -7   5       46.26       42.14     29.95 o 
   3  -7   5      242.98      221.56     42.93 o 
  -8  -6   5      336.71      442.32     53.53 o 
  -7  -6   5      311.66      265.82     41.61 o 
  -6  -6   5      334.91      336.84     42.40 o 
  -5  -6   5      173.75      191.08     35.25 o 
  -4  -6   5      208.81      162.99     33.13 o 
  -3  -6   5      449.50      473.59     44.79 o 
  -2  -6   5     2536.48     2499.95     81.36 o 
  -1  -6   5      556.40      550.66     32.11 o 
   0  -6   5      339.08      354.25     26.79 o 
   1  -6   5      180.19      143.11     32.60 o 
   2  -6   5      550.81      566.35     54.06 o 
   3  -6   5      102.79      123.24     34.98 o 
   4  -6   5      165.09      185.78     42.14 o 
  -8  -5   5       40.62       54.06     31.01 o 
  -7  -5   5       52.20       52.47     28.62 o 
  -6  -5   5      371.16      311.40     38.96 o 
  -5  -5   5       88.38       51.15     21.73 o 
  -4  -5   5      205.45      196.38     29.95 o 
  -3  -5   5      899.07      889.41     49.82 o 
  -2  -5   5      122.67      155.04     26.24 o 
  -1  -5   5      220.34      264.33     22.75 o 
   0  -5   5      850.17      805.84     30.56 o 
   1  -5   5      834.74      875.10     50.09 o 
   2  -5   5      110.94      128.01     30.74 o 
   3  -5   5      559.46      510.96     53.27 o 
   4  -5   5        1.76       47.70     30.74 o 
   5  -5   5       29.17       40.81     32.60 o 
  -8  -4   5      116.87      152.01     26.43 o 
  -7  -4   5      120.99      146.53     23.79 o 
  -6  -4   5      703.72      647.71     48.23 o 
  -5  -4   5      415.75      419.79     40.81 o 
  -4  -4   5      179.79      179.95     27.83 o 
  -3  -4   5      194.54      193.47     25.97 o 
  -2  -4   5      527.96      518.91     35.25 o 
  -1  -4   5       60.23       38.96     16.17 o 
   0  -4   5       57.44       50.20     12.00 o 
   1  -4   5      163.83      167.47     15.68 o 
   2  -4   5      295.65      286.22     35.78 o 
   3  -4   5       50.99       45.05     22.79 o 
   4  -4   5      301.80      239.05     41.34 o 
   5  -4   5      340.03      324.12     49.29 o 
  -8  -3   5       51.29       68.13     16.54 o 
  -7  -3   5       17.57       43.35     31.27 o 
  -6  -3   5      220.25      225.04     23.99 o 
  -5  -3   5       87.42       77.36     16.25 o 
  -4  -3   5     1216.88     1369.90     55.65 o 
  -3  -3   5      819.71      741.80     40.55 o 
  -2  -3   5      987.66      938.44     40.02 o 
  -1  -3   5      545.35      477.30     27.56 o 
   0  -3   5      205.35      259.78     17.07 o 
   1  -3   5        5.71        1.28      7.83 o 
   2  -3   5      363.06      415.02     38.16 o 
   3  -3   5      839.31      823.16     50.88 o 
   4  -3   5       51.66       81.63     27.03 o 
   5  -3   5      331.02      316.17     46.38 o 
   6  -3   5       40.69       30.74     30.74 o 
  -8  -2   5      155.29      125.93     24.20 o 
  -7  -2   5        1.72        0.00     21.07 o 
  -6  -2   5      349.71      328.88     30.34 o 
  -5  -2   5     1729.27     1673.88     45.03 o 
  -4  -2   5      572.04      591.93     26.33 o 
  -3  -2   5      354.56      391.17     27.56 o 
  -2  -2   5        1.24        1.86     10.07 o 
  -1  -2   5      644.29      783.93     29.95 o 
   0  -2   5      872.55      881.70     22.99 o 
   1  -2   5       16.42       12.77      6.77 o 
   2  -2   5       64.30       89.60     12.72 o 
   3  -2   5     1333.69     1222.28     56.45 o 
   4  -2   5       54.50       40.02     24.65 o 
   5  -2   5       60.87       99.38     32.60 o 
   6  -2   5        0.29        6.63     28.36 o 
  -8  -1   5       42.90       32.50     20.13 o 
  -7  -1   5      453.30      481.44     35.91 o 
  -6  -1   5       62.66       76.27     18.05 o 
  -5  -1   5      219.25      251.11     34.19 o 
  -4  -1   5      482.98      546.35     25.02 o 
  -3  -1   5        5.24        0.00      8.11 o 
  -2  -1   5     2988.93     3009.13     64.14 o 
  -1  -1   5     1446.89     1425.82     39.22 o 
   0  -1   5      101.87      118.68      8.96 o 
   1  -1   5      250.18      278.38     11.13 o 
   2  -1   5       44.83       33.92     14.58 o 
   3  -1   5       39.42       26.50     15.90 o 
   4  -1   5      203.76      196.12     31.01 o 
   5  -1   5       40.99       50.62     27.56 o 
   6  -1   5      131.68      111.84     34.19 o 
   7  -1   5      250.45      191.08     43.46 o 
  -8   0   5        8.64        0.00     27.56 o 
  -7   0   5      350.37      398.51     32.34 o 
  -6   0   5       99.50      112.61     19.77 o 
  -5   0   5       10.29       12.07     14.84 o 
  -4   0   5       16.84       22.45     10.77 o 
  -3   0   5     1814.94     1513.13     52.08 o 
  -2   0   5        4.73        2.91      4.50 o 
  -1   0   5      200.27      233.61     11.69 o 
   0   0   5      193.19      225.81     28.09 o 
   1   0   5      630.40      669.82     14.00 o 
   2   0   5        0.79        0.00      9.81 o 
   3   0   5     1357.59     1213.27     47.97 o 
   4   0   5      500.34      546.21     40.28 o 
   5   0   5       91.50      105.48     27.83 o 
   6   0   5      122.45      126.68     32.07 o 
   7   0   5      219.29      228.71     42.40 o 
  -7   1   5       64.14       97.88     21.70 o 
  -6   1   5       48.08       19.35     15.74 o 
  -5   1   5      163.96      154.06     19.73 o 
  -4   1   5        9.15       20.59     10.68 o 
  -3   1   5      107.43       84.54     17.76 o 
  -2   1   5      258.19      263.77     10.82 o 
  -1   1   5     1888.63     1817.93     31.48 o 
   0   1   5        5.83        0.00      5.17 o 
   1   1   5      360.19      381.41     10.36 o 
   2   1   5     4053.49     4140.01     45.35 o 
   3   1   5      131.54      166.12      9.73 o 
   4   1   5       19.59       29.20      9.67 o 
   5   1   5       43.65       60.75     20.80 o 
   6   1   5      169.85      152.39     34.72 o 
   7   1   5      700.11      806.20     63.08 o 
   8   1   5       94.99       97.53     36.04 o 
  -7   2   5      119.66       96.47     33.92 o 
  -6   2   5        0.06        2.63     15.39 o 
  -5   2   5       79.21       45.26     27.43 o 
  -4   2   5        3.56       20.12     11.71 o 
  -3   2   5     1968.81     1806.15     44.13 o 
  -2   2   5        0.83        1.62     17.49 o 
  -1   2   5     1205.35     1242.98     52.21 o 
   0   2   5      591.53      610.09     18.44 o 
   1   2   5      617.99      416.88     19.35 o 
   2   2   5        0.46        4.92      4.76 o 
   3   2   5       11.70        6.06      5.70 o 
   4   2   5     1293.83     1436.03     27.59 o 
   5   2   5      792.95      815.55     29.57 o 
   6   2   5      510.51      540.64     51.15 o 
   7   2   5        4.45        1.33     25.71 o 
   8   2   5       61.99       99.65     37.10 o 
  -6   3   5      311.74      376.91     37.90 o 
  -5   3   5       48.05       71.37     17.61 o 
  -4   3   5      607.47      604.78     28.19 o 
  -3   3   5     2003.49     1867.37     74.07 o 
  -2   3   5      695.42      716.77     23.41 o 
  -1   3   5      261.75      283.81     13.52 o 
   0   3   5        2.96        7.14      6.05 o 
   1   3   5     3036.00     2994.85     47.88 o 
   2   3   5       61.88       69.18      7.30 o 
   3   3   5      888.92      839.00     29.28 o 
   4   3   5     1285.89     1339.13     48.17 o 
   5   3   5      898.85      953.17     25.55 o 
   6   3   5      232.90      294.97     40.28 o 
   7   3   5      119.97      141.26     34.19 o 
   8   3   5      182.33      171.47     41.08 o 
  -6   4   5        4.74        3.45     25.97 o 
  -5   4   5       37.43       57.51     32.73 o 
  -4   4   5      155.06      179.42     28.36 o 
  -3   4   5        1.76        0.00     10.41 o 
  -2   4   5      204.28      227.95     18.15 o 
  -1   4   5      662.60      694.70     22.73 o 
   0   4   5      134.28      112.69     10.19 o 
   1   4   5       50.40       33.63     19.21 o 
   2   4   5     1431.94     1330.56     25.95 o 
   3   4   5      318.08      285.32     15.01 o 
   4   4   5        6.61        1.90      4.80 o 
   5   4   5      680.80      697.45     27.57 o 
   6   4   5      826.58      832.96     55.12 o 
   7   4   5       90.99       73.41     27.83 o 
   8   4   5       86.83       84.28     33.66 o 
  -5   5   5      128.75      162.19     31.27 o 
  -4   5   5        0.11       11.24     11.13 o 
  -3   5   5       96.63      126.76     17.94 o 
  -2   5   5      142.45      181.85     18.11 o 
  -1   5   5       95.91      133.87     14.51 o 
   0   5   5       57.56       48.24     14.58 o 
   1   5   5        4.19        0.00     15.37 o 
   2   5   5        3.35        9.58     12.85 o 
   3   5   5     2789.56     2769.28     42.98 o 
   4   5   5      741.94      747.21     23.11 o 
   5   5   5       26.70       30.35     12.33 o 
   6   5   5      206.76      240.64     36.04 o 
   7   5   5        2.26       25.71     24.91 o 
   8   5   5       75.94       74.21     34.19 o 
  -4   6   5       38.43        6.36     20.41 o 
  -3   6   5       61.15       81.89     25.18 o 
  -2   6   5      102.74      110.22     17.92 o 
  -1   6   5      490.16      462.75     43.86 o 
   0   6   5      722.97      668.88     25.78 o 
   1   6   5      415.13      344.41     19.66 o 
   2   6   5     3850.90     3884.69    100.44 o 
   3   6   5      575.05      544.62     42.93 o 
   4   6   5       52.16       51.21     16.43 o 
   5   6   5        6.23        5.37      9.56 o 
   6   6   5      141.96      142.70     21.26 o 
   7   6   5      583.08      553.71     37.17 o 
   8   6   5      444.85      393.82     51.94 o 
  -4   7   5        4.17        0.00     20.41 o 
  -3   7   5      207.65      223.41     35.51 o 
  -2   7   5       14.68       19.35     19.08 o 
  -1   7   5      199.81      267.94     35.25 o 
   0   7   5     1600.80     1480.60     41.00 o 
   1   7   5      131.59      118.84     16.42 o 
   2   7   5      539.68      524.21     45.85 o 
   3   7   5      691.98      653.28     46.64 o 
   4   7   5      126.35      172.26     33.92 o 
   5   7   5      100.76      197.44     37.63 o 
   6   7   5     1094.46     1079.30     43.57 o 
   7   7   5      237.44      252.65     28.92 o 
   8   7   5      164.45      141.52     37.63 o 
  -3   8   5      287.20      232.69     38.16 o 
  -2   8   5      148.59       94.35     28.09 o 
  -1   8   5      107.49      118.20     28.89 o 
   0   8   5      215.85      171.73     30.48 o 
   1   8   5      425.41      403.76     28.46 o 
   2   8   5       14.27        4.51     22.00 o 
   3   8   5      295.41      420.59     46.64 o 
   4   8   5      331.30      400.18     47.70 o 
   5   8   5       56.75       56.71     29.68 o 
   6   8   5       56.89      122.97     36.84 o 
   7   8   5      305.29      360.69     49.03 o 
   8   8   5      159.30      179.56     29.31 o 
  -2   9   5       41.51       25.18     24.38 o 
  -1   9   5       11.79        0.00     18.29 o 
   0   9   5      129.54      122.71     30.21 o 
   1   9   5      112.62      103.36     29.15 o 
   2   9   5      581.90      715.29     60.96 o 
   3   9   5       19.29       24.65     28.89 o 
   4   9   5       28.25       22.26     27.30 o 
   5   9   5       58.30       61.22     33.92 o 
   6   9   5      420.14      443.65     55.39 o 
   7   9   5       73.25       36.31     33.92 o 
  -1  10   5        0.59       19.61     24.65 o 
   0  10   5      322.54      302.65     42.40 o 
   1  10   5        8.50       16.96     27.03 o 
   2  10   5       14.98       46.11     29.15 o 
   3  10   5        0.41       17.49     29.42 o 
   4  10   5      731.35      877.49     67.85 o 
   5  10   5        0.30        3.18     31.80 o 
   6  10   5      659.41      569.53     60.96 o 
   1  11   5      177.08      300.27     44.52 o 
   2  11   5      223.85      277.21     46.38 o 
   3  11   5       73.10       33.66     29.68 o 
   4  11   5      587.22      557.34     65.20 o 
   5  11   5        1.26       21.73     31.27 o 
  -3 -10   6       12.34       35.47     24.38 o 
  -6  -9   6       23.33       46.64     36.84 o 
  -5  -9   6      312.05      368.65     53.53 o 
  -4  -9   6      229.23      195.32     42.14 o 
  -3  -9   6      180.55      224.06     30.73 o 
  -2  -9   6      152.48      131.69     27.44 o 
  -1  -9   6       77.34       97.79     36.84 o 
   0  -9   6       30.14       64.14     33.92 o 
  -7  -8   6      371.22      260.52     46.91 o 
  -6  -8   6      220.04      197.44     42.40 o 
  -5  -8   6      599.00      622.01     60.69 o 
  -4  -8   6       83.67      153.98     38.16 o 
  -3  -8   6      193.60      203.80     38.43 o 
  -2  -8   6        2.14        0.00     28.22 o 
  -1  -8   6       22.44       37.10     29.42 o 
   0  -8   6       42.45       51.15     29.95 o 
   1  -8   6      606.06      563.70     62.02 o 
  -7  -7   6      747.80      793.21     60.16 o 
  -6  -7   6      132.20       47.17     30.21 o 
  -5  -7   6      120.46      122.97     32.07 o 
  -4  -7   6        2.00        0.00     21.47 o 
  -3  -7   6      308.14      318.82     43.73 o 
  -2  -7   6      236.81      237.49     26.70 o 
  -1  -7   6      327.89      312.15     30.09 o 
   0  -7   6      704.93      689.32     56.98 o 
   1  -7   6       80.98       22.79     28.09 o 
   2  -7   6       18.29        8.75     27.83 o 
   3  -7   6       32.98       44.52     33.66 o 
  -8  -6   6       97.35       55.39     33.13 o 
  -7  -6   6      154.91      183.93     37.90 o 
  -6  -6   6       32.97       26.77     24.38 o 
  -5  -6   6      107.73      175.44     32.60 o 
  -4  -6   6       48.85       68.64     26.77 o 
  -3  -6   6      926.12      854.70     52.47 o 
  -2  -6   6        2.65        5.57     23.06 o 
  -1  -6   6      218.75      261.66     25.54 o 
   0  -6   6       31.90       24.12     24.12 o 
   1  -6   6       33.38        4.77     21.73 o 
   2  -6   6       17.53       20.14     28.09 o 
   3  -6   6       41.26       24.91     27.83 o 
   4  -6   6      236.08      333.66     53.00 o 
  -8  -5   6        4.79        6.10     26.50 o 
  -7  -5   6      100.48      133.31     33.66 o 
  -6  -5   6       75.63       98.59     27.03 o 
  -5  -5   6      220.36      246.47     36.57 o 
  -4  -5   6     1097.66      941.09     50.88 o 
  -3  -5   6       62.83       93.02     24.38 o 
  -2  -5   6      231.03      267.41     31.27 o 
  -1  -5   6      283.21      360.01     26.33 o 
   0  -5   6      384.95      407.86     30.88 o 
   1  -5   6       45.10       18.55     21.20 o 
   2  -5   6      642.77      633.67     50.09 o 
   3  -5   6       82.05      106.80     33.39 o 
   4  -5   6      138.84      115.28     36.57 o 
  -8  -4   6      104.41      119.29     25.01 o 
  -7  -4   6        9.64       26.50     24.12 o 
  -6  -4   6      411.91      361.22     41.61 o 
  -5  -4   6       11.52        6.89     20.94 o 
  -4  -4   6       20.59       23.32     18.29 o 
  -3  -4   6     1101.22     1072.28     49.03 o 
  -2  -4   6     1423.64     1597.82     56.98 o 
  -1  -4   6      178.15      214.61     19.03 o 
   0  -4   6     1600.31     1553.72     39.06 o 
   1  -4   6      646.56      605.31     41.87 o 
   2  -4   6      898.79      851.78     51.94 o 
   3  -4   6       24.96       41.87     24.91 o 
   4  -4   6      554.60      528.45     55.12 o 
   5  -4   6        4.86        5.83     28.36 o 
  -8  -3   6       12.24        9.00     18.26 o 
  -7  -3   6        1.15        0.00     14.69 o 
  -6  -3   6       77.00       76.83     18.07 o 
  -5  -3   6      262.23      296.03     34.45 o 
  -4  -3   6     1214.77     1175.37     51.94 o 
  -3  -3   6      863.37      821.57     41.34 o 
  -2  -3   6      793.54      826.07     39.75 o 
  -1  -3   6      336.94      373.15     26.50 o 
   0  -3   6      243.19      352.63     23.32 o 
   1  -3   6      783.73      703.54     22.43 o 
   2  -3   6     1168.18     1232.62     56.98 o 
   3  -3   6        3.45        7.42     18.55 o 
   4  -3   6      875.93      898.69     59.63 o 
   5  -3   6      141.43      141.52     37.10 o 
   6  -3   6      195.66      269.79     49.56 o 
  -8  -2   6        1.59        0.00     17.05 o 
  -7  -2   6       31.39        4.15     25.44 o 
  -6  -2   6      171.97      173.64     21.95 o 
  -5  -2   6       55.00       69.80     15.93 o 
  -4  -2   6     1451.14     1443.57     56.18 o 
  -3  -2   6        2.86        0.00     13.52 o 
  -2  -2   6       42.81       54.86     14.84 o 
  -1  -2   6      219.20      228.98     20.41 o 
   0  -2   6     1627.42     1482.38     31.07 o 
   1  -2   6       42.00       24.88     11.40 o 
   2  -2   6     1883.42     1826.53     64.93 o 
   3  -2   6        0.34       27.83     20.67 o 
   4  -2   6       15.95       40.28     26.77 o 
   5  -2   6        5.23        0.00     23.06 o 
   6  -2   6      638.40      592.32     62.81 o 
  -8  -1   6       78.67       90.84     22.46 o 
  -7  -1   6       10.77        0.00     15.74 o 
  -6  -1   6      256.27      267.69     25.73 o 
  -5  -1   6       58.35       87.22     16.29 o 
  -4  -1   6       40.68       42.15     11.96 o 
  -3  -1   6       60.86       97.70     10.91 o 
  -2  -1   6      546.15      589.29     18.46 o 
  -1  -1   6      348.46      336.58     21.20 o 
   0  -1   6      670.12      575.40     17.19 o 
   1  -1   6      434.27      531.50     14.66 o 
   2  -1   6     1727.73     1657.45     57.51 o 
   3  -1   6      191.83      201.95     29.15 o 
   4  -1   6      643.53      688.26     46.64 o 
   5  -1   6      917.28     1077.58     64.67 o 
   6  -1   6      566.18      570.86     58.04 o 
   7  -1   6      106.08      147.62     41.08 o 
  -7   0   6        3.28        3.39     15.50 o 
  -6   0   6       98.20       98.79     19.01 o 
  -5   0   6      383.48      385.24     50.35 o 
  -4   0   6     1810.58     1769.33     43.01 o 
  -3   0   6       65.28       86.26      9.14 o 
  -2   0   6      234.09      285.19     13.68 o 
  -1   0   6      582.80      585.44     17.51 o 
   0   0   6     7520.13     7800.37     92.57 o 
   1   0   6     1232.73     1267.46     25.97 o 
   2   0   6      158.46      166.17     21.20 o 
   3   0   6      775.49      763.26     38.96 o 
   4   0   6      368.51      333.13     36.31 o 
   5   0   6      117.51       78.18     27.30 o 
   6   0   6       61.85       39.75     28.62 o 
   7   0   6       75.03       37.90     32.07 o 
  -7   1   6       64.82       95.23     26.24 o 
  -6   1   6      220.89      221.14     24.80 o 
  -5   1   6       60.35       72.48     25.31 o 
  -4   1   6      537.36      503.21     23.95 o 
  -3   1   6       12.77        1.95     13.91 o 
  -2   1   6      891.46      911.09     24.69 o 
  -1   1   6      140.89      127.76     12.72 o 
   0   1   6    26710.13    26360.14    277.63 o 
   1   1   6        0.44        2.39      3.94 o 
   2   1   6       16.45       29.97      4.84 o 
   3   1   6      139.54      149.03      9.31 o 
   4   1   6     1070.70     1081.67     33.13 o 
   5   1   6       23.28       31.52     22.00 o 
   6   1   6      392.53      413.43     48.76 o 
   7   1   6      136.58      137.81     38.16 o 
  -7   2   6       95.74       53.64     33.66 o 
  -6   2   6       37.09       55.16     20.80 o 
  -5   2   6      103.83       92.61     17.92 o 
  -4   2   6      430.05      399.39     36.57 o 
  -3   2   6        0.87       22.39     16.30 o 
  -2   2   6     2605.10     2574.41     35.60 o 
  -1   2   6     3219.99     3137.52     49.10 o 
   0   2   6      782.19      741.02     20.89 o 
   1   2   6      226.89      176.24     16.70 o 
   2   2   6      713.72      763.12     17.06 o 
   3   2   6      282.63      315.70     14.26 o 
   4   2   6     1682.96     1604.81     43.08 o 
   5   2   6      567.95      511.54     26.92 o 
   6   2   6      416.51      445.77     48.76 o 
   7   2   6        4.11        2.12     25.97 o 
   8   2   6      153.44      180.21     43.20 o 
  -6   3   6      309.14      344.88     46.78 o 
  -5   3   6      239.04      183.00     25.84 o 
  -4   3   6      105.94       93.32     16.03 o 
  -3   3   6       22.95       23.60     10.77 o 
  -2   3   6      809.14      828.62     33.79 o 
  -1   3   6      538.42      603.26     22.09 o 
   0   3   6     2028.96     1878.02     36.98 o 
   1   3   6     1001.99      981.60     25.38 o 
   2   3   6     1685.57     1751.03     45.98 o 
   3   3   6      434.83      359.74     15.64 o 
   4   3   6      156.53      145.96     16.73 o 
   5   3   6      138.53      180.79     32.47 o 
   6   3   6      281.73      329.16     41.87 o 
   7   3   6        1.08        2.12     25.18 o 
   8   3   6       44.32        7.16     29.95 o 
  -6   4   6      394.36      478.89     49.56 o 
  -5   4   6        0.05        0.00     20.14 o 
  -4   4   6       24.66       11.21     13.66 o 
  -3   4   6       75.16       79.67     20.80 o 
  -2   4   6     1423.61     1354.02     34.16 o 
  -1   4   6       20.33        7.46     15.37 o 
   0   4   6       22.57       13.84      8.71 o 
   1   4   6      236.23      248.20     16.58 o 
   2   4   6      902.54     1019.13     21.80 o 
   3   4   6      133.09      181.62     12.57 o 
   4   4   6     1535.34     1535.74     31.28 o 
   5   4   6        1.47        0.00      8.16 o 
   6   4   6      270.11      209.10     36.04 o 
   7   4   6       18.33       46.64     28.09 o 
   8   4   6      108.18      119.26     36.57 o 
  -5   5   6        5.94        0.00     21.20 o 
  -4   5   6      305.27      321.74     38.96 o 
  -3   5   6       13.55       16.43     17.76 o 
  -2   5   6      108.37      101.52     15.15 o 
  -1   5   6      252.95      209.42     16.57 o 
   0   5   6       43.45       96.07     11.16 o 
   1   5   6       48.09       30.71     11.15 o 
   2   5   6      975.50     1040.58     33.06 o 
   3   5   6     1224.79     1109.97     25.91 o 
   4   5   6      111.68      118.80     12.76 o 
   5   5   6      167.62      178.17     17.73 o 
   6   5   6       17.53        0.00     18.95 o 
   7   5   6       28.55       21.47     25.44 o 
   8   5   6        6.98        0.00     27.30 o 
  -4   6   6      284.25      380.84     43.73 o 
  -3   6   6      257.75      273.24     36.84 o 
  -2   6   6        1.74        0.00     17.76 o 
  -1   6   6      167.49      150.27     25.97 o 
   0   6   6     1615.99     1428.57     44.52 o 
   1   6   6       24.82       27.69      9.81 o 
   2   6   6       83.63       69.97     21.20 o 
   3   6   6     1006.54      893.29     33.35 o 
   4   6   6      216.87      228.39     26.16 o 
   5   6   6       55.10       12.14     20.75 o 
   6   6   6       91.18       85.23     19.77 o 
   7   6   6      219.21      257.34     41.08 o 
   8   6   6       32.09       64.40     32.33 o 
  -4   7   6      144.07      162.72     34.19 o 
  -3   7   6       17.83       50.09     24.12 o 
  -2   7   6      361.23      395.15     41.87 o 
  -1   7   6        3.16       13.78     21.20 o 
   0   7   6       10.00        0.00     18.55 o 
   1   7   6       95.96       94.61     24.12 o 
   2   7   6       18.96        5.83     18.82 o 
   3   7   6      280.82      381.37     41.61 o 
   4   7   6      618.25      662.82     54.33 o 
   5   7   6       45.15       37.69     24.38 o 
   6   7   6       29.07       55.21     19.55 o 
   7   7   6       30.42       35.57     20.52 o 
   8   7   6       10.39        1.06     26.50 o 
  -3   8   6       43.09       47.44     25.71 o 
  -2   8   6       91.14      148.15     31.54 o 
  -1   8   6       11.75        0.00     19.35 o 
   0   8   6        6.57        0.00     18.55 o 
   1   8   6       14.92        8.22     23.06 o 
   2   8   6       32.56       21.47     25.44 o 
   3   8   6       78.47       94.88     32.60 o 
   4   8   6       46.98       36.84     27.56 o 
   5   8   6        2.66        2.92     25.18 o 
   6   8   6       77.15      104.15     34.45 o 
   7   8   6       10.42       54.06     32.33 o 
   8   8   6       86.79       85.07     33.66 o 
  -2   9   6        0.54        0.00     22.00 o 
  -1   9   6      126.16       99.12     28.62 o 
   0   9   6       81.60       94.61     29.68 o 
   1   9   6       24.91        0.00     22.26 o 
   2   9   6      569.96      621.21     56.98 o 
   3   9   6        5.78        0.00     26.24 o 
   4   9   6        2.53        0.00     25.97 o 
   5   9   6       10.48       22.00     29.15 o 
   6   9   6      245.01      282.78     44.52 o 
   7   9   6      243.31      400.18     55.12 o 
  -1  10   6      120.30      164.05     35.25 o 
   0  10   6        2.29       16.96     24.38 o 
   1  10   6        2.98       32.33     23.85 o 
   2  10   6      131.44      201.95     38.96 o 
   3  10   6      146.64      175.97     40.81 o 
   4  10   6       30.81       46.11     32.07 o 
   5  10   6      383.38      375.80     52.74 o 
   6  10   6      109.61       71.82     33.66 o 
   1  11   6       63.37      139.67     36.31 o 
   2  11   6       28.25        8.75     28.36 o 
   3  11   6      112.03      120.85     37.10 o 
   4  11   6      154.18      155.04     40.81 o 
   5  11   6       77.82       56.45     36.31 o 
  -5  -9   7        0.56        0.00     31.01 o 
  -4  -9   7      663.25      587.29     61.75 o 
  -3  -9   7        4.52       10.22     21.60 o 
  -2  -9   7      118.29      128.01     39.49 o 
  -1  -9   7      297.05      294.97     49.03 o 
  -6  -8   7      774.69      763.53     68.38 o 
  -5  -8   7        3.57       33.66     30.74 o 
  -4  -8   7      655.99      698.86     64.14 o 
  -3  -8   7        0.40       57.24     30.74 o 
  -2  -8   7       50.15       54.87     27.83 o 
  -1  -8   7        5.33       16.43     28.62 o 
   0  -8   7      390.54      395.94     54.33 o 
   1  -8   7        2.22        0.00     24.91 o 
  -7  -7   7      152.59      215.99     42.14 o 
  -6  -7   7      293.36      347.97     46.64 o 
  -5  -7   7       17.00       58.83     27.83 o 
  -4  -7   7       68.61       67.32     29.95 o 
  -3  -7   7       27.53       44.79     28.62 o 
  -2  -7   7      843.10      802.09     39.54 o 
  -1  -7   7       91.33      135.96     33.92 o 
   0  -7   7      382.30      378.45     49.56 o 
   1  -7   7        8.77       15.64     28.09 o 
   2  -7   7       39.24        7.42     28.89 o 
  -7  -6   7      323.79      336.31     47.70 o 
  -6  -6   7      264.75      278.80     41.34 o 
  -5  -6   7        0.51        0.53     21.47 o 
  -4  -6   7      391.88      452.13     47.70 o 
  -3  -6   7     1399.42     1441.72     66.26 o 
  -2  -6   7      227.20      302.64     27.99 o 
  -1  -6   7      127.31      177.41     23.16 o 
   0  -6   7       59.73       78.71     29.42 o 
   1  -6   7       16.96        5.04     24.91 o 
   2  -6   7       56.14      144.97     36.31 o 
   3  -6   7      302.91      292.05     47.44 o 
  -8  -5   7      238.45      264.23     45.05 o 
  -7  -5   7      153.08      218.64     40.02 o 
  -6  -5   7      637.06      554.43     51.94 o 
  -5  -5   7      375.85      383.75     43.20 o 
  -4  -5   7      488.18      513.61     45.32 o 
  -3  -5   7      789.77      822.10     49.03 o 
  -2  -5   7     1243.39     1349.76     57.77 o 
  -1  -5   7      426.53      444.15     29.66 o 
   0  -5   7     1658.23     1688.47    106.27 o 
   1  -5   7      979.11     1017.95     59.63 o 
   2  -5   7      376.38      360.16     45.58 o 
   3  -5   7      187.05      189.49     39.49 o 
   4  -5   7        0.26       44.26     32.60 o 
  -8  -4   7      363.46      404.69     52.74 o 
  -7  -4   7       76.95       55.65     25.97 o 
  -6  -4   7      302.51      256.54     26.70 o 
  -5  -4   7      363.75      445.24     44.26 o 
  -4  -4   7      991.30     1002.31     50.88 o 
  -3  -4   7     2006.04     2039.34     67.85 o 
  -2  -4   7     2766.70     2996.07     81.63 o 
  -1  -4   7     1799.49     1890.40     45.95 o 
   0  -4   7      323.51      353.17     22.78 o 
   1  -4   7      280.58      348.50     38.69 o 
   2  -4   7      170.54      142.05     32.33 o 
   4  -4   7      161.43      142.32     37.10 o 
   5  -4   7      666.78      606.64     63.61 o 
  -8  -3   7       63.35      107.46     41.34 o 
  -7  -3   7        2.26       12.79     18.15 o 
  -6  -3   7      616.68      631.02     49.03 o 
  -5  -3   7      280.81      247.27     34.72 o 
  -4  -3   7      512.59      539.58     41.08 o 
  -3  -3   7     3189.74     3175.23     85.87 o 
  -2  -3   7      892.02      920.16     40.28 o 
  -1  -3   7      140.49      206.97     31.27 o 
   0  -3   7       52.43       42.59     11.14 o 
   1  -3   7     1520.80     1513.27     59.89 o 
   2  -3   7      498.74      480.75     43.99 o 
   3  -3   7      552.16      474.65     47.17 o 
   4  -3   7      106.11      137.55     34.45 o 
   5  -3   7      189.39      211.75     41.61 o 
  -8  -2   7      180.81      244.56     29.89 o 
  -7  -2   7      305.61      301.50     29.68 o 
  -6  -2   7      308.00      306.91     27.91 o 
  -5  -2   7     1219.77     1216.87     40.20 o 
  -4  -2   7       12.76       34.72     18.82 o 
  -3  -2   7       20.30       37.90     16.43 o 
  -2  -2   7      319.07      261.05     25.97 o 
  -1  -2   7     2018.06     1019.01     35.78 o 
   0  -2   7      857.79      853.43     24.83 o 
   1  -2   7      763.92      749.40     21.02 o 
   2  -2   7       71.78      104.42     23.59 o 
   3  -2   7      734.96      770.68     48.23 o 
   4  -2   7      134.18      146.03     33.66 o 
   5  -2   7       91.37       57.77     31.27 o 
   6  -2   7      232.25      281.19     48.23 o 
  -8  -1   7      118.87      123.66     41.21 o 
  -7  -1   7      276.63      261.81     69.17 o 
  -6  -1   7      156.12      137.73     21.34 o 
  -5  -1   7      405.28      443.41     58.44 o 
  -4  -1   7      949.09      959.27     32.41 o 
  -3  -1   7     1141.18     1132.57     26.33 o 
  -2  -1   7        0.48        5.10     14.97 o 
  -1  -1   7     7675.50     8248.54    144.44 o 
   0  -1   7       24.62       24.67      7.00 o 
   1  -1   7      475.42      553.14     32.86 o 
   2  -1   7      108.55      148.94     23.85 o 
   3  -1   7     4082.43     4075.77    108.66 o 
   4  -1   7       73.35      112.10     27.56 o 
   5  -1   7       39.38       65.99     29.95 o 
   6  -1   7      583.20      519.71     57.24 o 
  -7   0   7      227.57      281.77     92.63 o 
  -6   0   7      433.09      469.15     34.45 o 
  -5   0   7      460.74      432.39     29.23 o 
  -4   0   7      232.92      249.45     20.20 o 
  -3   0   7       27.10       12.96      6.00 o 
  -2   0   7      194.80      203.82     13.16 o 
  -1   0   7     1618.83     1673.71     32.49 o 
   0   0   7      429.73      432.22     20.43 o 
   1   0   7     8459.87     8698.30    101.84 o 
   2   0   7        0.33        0.00     12.99 o 
   3   0   7     2284.25     2093.14     67.32 o 
   4   0   7      463.66      446.30     36.57 o 
   5   0   7       58.83       47.17     27.83 o 
   6   0   7       12.89        0.00     23.32 o 
   7   0   7      458.66      430.93     56.71 o 
  -7   1   7      775.74      739.00     38.78 o 
  -6   1   7      305.70      312.44     27.91 o 
  -5   1   7       56.55       37.14     15.34 o 
  -4   1   7      442.95      423.53     36.57 o 
  -3   1   7      363.70      325.33     13.97 o 
  -2   1   7      250.86      233.90     11.53 o 
  -1   1   7     2303.73     2279.82     39.77 o 
   0   1   7      138.18      126.52     12.72 o 
   1   1   7      705.87      788.81     25.14 o 
   2   1   7        0.96        0.00      4.19 o 
   3   1   7      115.25      109.85     13.51 o 
   4   1   7      137.65      113.34     36.31 o 
   5   1   7      812.42      781.81     50.09 o 
   6   1   7      248.38      217.58     39.49 o 
   7   1   7      286.60      347.71     49.82 o 
  -7   2   7      272.86      246.21     40.02 o 
  -6   2   7      479.32      453.55     62.41 o 
  -5   2   7       89.87       34.62     33.53 o 
  -4   2   7       84.57       85.92     20.41 o 
  -3   2   7     2903.38     2544.05     49.24 o 
  -2   2   7       74.00       91.91      8.51 o 
  -1   2   7      367.20      423.58     27.16 o 
   0   2   7        0.24        3.00      5.79 o 
   1   2   7     1648.73     1618.36     43.19 o 
   2   2   7        1.82        0.00      4.66 o 
   3   2   7      843.60      801.87     19.54 o 
   4   2   7      185.94      221.19     18.08 o 
   5   2   7      244.94      317.76     38.43 o 
   6   2   7       71.86       67.05     28.36 o 
   7   2   7      135.00      171.73     37.90 o 
  -6   3   7      241.99      214.14     36.31 o 
  -5   3   7      269.25      262.09     51.55 o 
  -4   3   7      102.95       94.23     16.29 o 
  -3   3   7       52.43       57.46     12.57 o 
  -2   3   7       88.99      104.09     24.12 o 
  -1   3   7      532.91      617.51     23.95 o 
   0   3   7       51.39       71.72      9.91 o 
   1   3   7       44.16       29.35      7.87 o 
   2   3   7      404.10      375.35     13.47 o 
   3   3   7       16.89       24.62      9.36 o 
   4   3   7       81.99       79.97     10.32 o 
   5   3   7      782.45      639.65    129.86 o 
   6   3   7      108.79       84.54     29.15 o 
   7   3   7       85.05       54.59     30.48 o 
   8   3   7      175.48      147.88     40.81 o 
  -6   4   7       19.78       12.72     23.06 o 
  -5   4   7      304.97      295.23     38.96 o 
  -4   4   7       85.12       41.34     21.20 o 
  -3   4   7      275.81      296.29     34.45 o 
  -2   4   7        6.97       16.28      9.04 o 
  -1   4   7      954.20      900.55     23.51 o 
   0   4   7      148.90      162.27     15.85 o 
   1   4   7     2197.61     2395.42     46.29 o 
   2   4   7      571.91      625.61     18.19 o 
   3   4   7      316.59      301.38     18.64 o 
   4   4   7      280.24      347.37     17.86 o 
   5   4   7      204.30      246.82     22.47 o 
   6   4   7      400.32      508.05     50.09 o 
   7   4   7       74.23       54.33     29.95 o 
   8   4   7       28.71       50.09     31.01 o 
  -5   5   7      120.68      175.71     33.66 o 
  -4   5   7      121.47      121.65     28.89 o 
  -3   5   7      578.01      530.57     42.40 o 
  -2   5   7        5.41        0.00     15.90 o 
  -1   5   7       19.00        0.00     13.78 o 
   0   5   7        0.48        0.80     14.31 o 
   1   5   7      864.53      814.18     30.16 o 
   2   5   7     1043.58     1038.97     43.99 o 
   3   5   7      947.27      900.99     24.08 o 
   4   5   7     2023.58     2045.17     38.04 o 
   5   5   7        1.15        0.00      8.26 o 
   6   5   7       65.00       74.74     27.30 o 
   7   5   7       28.23       46.38     27.56 o 
   8   5   7      128.12      109.45     36.84 o 
  -5   6   7       19.65       35.25     24.65 o 
  -4   6   7       15.11        2.39     22.26 o 
  -3   6   7       68.60       49.56     24.12 o 
  -2   6   7      440.61      388.79     41.61 o 
  -1   6   7      260.97      307.69     35.25 o 
   0   6   7      457.16      468.82     40.55 o 
   1   6   7        6.39       12.72     15.90 o 
   2   6   7      998.46      946.80     51.02 o 
   3   6   7        0.80        0.00     10.95 o 
   4   6   7       21.97        8.15      9.77 o 
   5   6   7      109.89      134.62     15.75 o 
   7   6   7      211.14      235.07     41.61 o 
   8   6   7      194.78      164.31     41.87 o 
  -4   7   7        0.69        3.18     23.32 o 
  -3   7   7       24.54        0.00     19.08 o 
  -2   7   7       40.27       28.36     22.79 o 
  -1   7   7      147.96      151.33     29.15 o 
   0   7   7       63.88       38.69     22.53 o 
   1   7   7      359.71      391.17     39.22 o 
   2   7   7      125.89      124.30     29.95 o 
   3   7   7      329.61      297.88     38.96 o 
   4   7   7       78.95      119.73     20.14 o 
   5   7   7      585.05      610.71     33.47 o 
   6   7   7      543.31      602.97     35.81 o 
   7   7   7       52.57        0.00     22.26 o 
   8   7   7       39.61       11.93     26.50 o 
  -3   8   7        8.24        0.00     22.00 o 
  -2   8   7      399.72      386.14     44.52 o 
  -1   8   7       58.05       56.18     26.50 o 
   0   8   7      338.83      338.17     38.96 o 
   1   8   7       40.00       48.50     24.65 o 
   2   8   7      546.95      518.12     48.50 o 
   3   8   7      175.30      120.05     31.27 o 
   4   8   7      187.93      229.77     40.02 o 
   5   8   7      282.91      259.99     40.02 o 
   6   8   7      297.64      391.70     48.50 o 
   7   8   7       38.41       19.93     20.42 o 
  -2   9   7       82.05      106.27     29.95 o 
  -1   9   7        9.09       26.24     23.59 o 
   0   9   7      703.73      768.30     54.06 o 
   1   9   7      116.06      113.69     29.95 o 
   2   9   7      121.63      113.69     33.39 o 
   3   9   7      220.69      233.48     39.49 o 
   4   9   7      337.71      312.99     46.11 o 
   5   9   7        1.68        0.00     24.65 o 
   6   9   7     1160.97     1032.00     68.11 o 
   7   9   7      153.40      103.36     37.10 o 
  -1  10   7       12.42       35.78     24.91 o 
   0  10   7       21.59        6.89     25.44 o 
   1  10   7      455.68      434.11     49.03 o 
   2  10   7        3.23       21.20     25.18 o 
   3  10   7       36.25       61.49     33.39 o 
   4  10   7      396.59      500.36     56.18 o 
   5  10   7       14.06       31.27     32.07 o 
   6  10   7      214.30      229.77     46.11 o 
   1  11   7       36.65       20.14     27.83 o 
   2  11   7      140.53      154.51     38.16 o 
   3  11   7        0.52       44.52     30.21 o 
   4  11   7       25.29       55.92     35.25 o 
   5  11   7       10.42       49.82     35.25 o 
  -4  -9   8        4.20        0.00     27.83 o 
  -3  -9   8      804.53      894.01     47.78 o 
  -2  -9   8      141.92      184.99     43.73 o 
  -6  -8   8        3.61        4.24     29.15 o 
  -5  -8   8      138.22      124.56     36.57 o 
  -4  -8   8      359.82      291.52     47.97 o 
  -3  -8   8      106.27       94.73     24.08 o 
  -2  -8   8        0.39        0.00     26.24 o 
  -1  -8   8      213.42      203.27     44.52 o 
   0  -8   8      127.44      111.57     36.31 o 
   1  -8   8      474.35      434.64     58.30 o 
  -7  -7   8      206.38      246.21     43.20 o 
  -6  -7   8       28.69       21.73     31.01 o 
  -5  -7   8       65.19       77.65     32.86 o 
  -4  -7   8       80.52      102.83     32.07 o 
  -3  -7   8      269.09      282.25     42.14 o 
  -2  -7   8      272.87      247.88     28.71 o 
  -1  -7   8      291.05      363.88     50.35 o 
   0  -7   8      245.63      268.20     42.93 o 
   1  -7   8       22.87        0.00     25.97 o 
   2  -7   8        9.96        0.53     29.15 o 
  -7  -6   8      229.70      252.57     44.26 o 
  -6  -6   8       22.38       10.87     26.24 o 
  -5  -6   8      556.08      600.54     55.39 o 
  -4  -6   8     1027.81     1100.64     62.55 o 
  -3  -6   8      585.94      607.43     48.23 o 
  -2  -6   8      828.72      956.32     40.96 o 
  -1  -6   8     1023.32      953.52     41.34 o 
   0  -6   8      605.84      616.44     58.57 o 
   1  -6   8      654.96      663.88     53.80 o 
   2  -6   8      506.53      488.97     55.92 o 
   3  -6   8       46.01       97.79     36.84 o 
  -7  -5   8      707.26      652.48     60.69 o 
  -6  -5   8      255.54      310.34     42.93 o 
  -5  -5   8       20.86       25.18     20.94 o 
  -4  -5   8     1157.27     1253.82     62.02 o 
  -3  -5   8      801.24      798.51     49.82 o 
  -2  -5   8      509.58      527.92     41.08 o 
  -1  -5   8      963.54     1017.80     92.49 o 
   0  -5   8     3598.15     3551.29    111.31 o 
   1  -5   8      591.29      512.02     51.15 o 
   2  -5   8      364.39      445.24     49.29 o 
   3  -5   8       26.65        2.12     27.03 o 
   4  -5   8      639.91      522.62     61.22 o 
  -8  -4   8        0.37       32.86     29.42 o 
  -7  -4   8      214.86      213.54     27.99 o 
  -6  -4   8       59.14       83.10     20.52 o 
  -5  -4   8      291.80      278.73     27.56 o 
  -4  -4   8       48.89       51.68     23.32 o 
  -3  -4   8     1820.82     1721.32     65.20 o 
  -2  -4   8     2635.72     2839.18     80.83 o 
  -1  -4   8       72.43       98.66     15.81 o 
   0  -4   8      528.52      572.70     37.77 o 
   1  -4   8      128.58      177.30     32.33 o 
   2  -4   8      658.66      677.40     49.29 o 
   3  -4   8      340.30      303.18     44.52 o 
   4  -4   8      547.59      584.11     63.08 o 
   5  -4   8       24.37       12.46     31.01 o 
  -8  -3   8        8.44       25.71     30.48 o 
  -7  -3   8      330.71      324.65     45.58 o 
  -6  -3   8      507.81      570.06     51.94 o 
  -5  -3   8      799.73      833.76     53.27 o 
  -4  -3   8     2068.74     2148.80     76.06 o 
  -3  -3   8       18.54        7.16     18.29 o 
  -2  -3   8     1454.41     1672.86     40.38 o 
  -1  -3   8      512.70      548.74     24.33 o 
   0  -3   8      179.42      219.89     17.45 o 
   1  -3   8      562.93      561.58     39.75 o 
   2  -3   8     3929.64     3886.55    111.84 o 
   3  -3   8      289.82      293.11     41.34 o 
   4  -3   8       66.30       85.34     32.07 o 
   5  -3   8       21.43        0.00     25.18 o 
  -8  -2   8       49.60       35.70     41.48 o 
  -7  -2   8      197.08      188.90     25.10 o 
  -6  -2   8     1117.38     1127.65     43.00 o 
  -5  -2   8      308.08      315.91     38.16 o 
  -4  -2   8     1573.84     1575.02     61.49 o 
  -3  -2   8      579.76      572.71     37.37 o 
  -2  -2   8     2746.57     2867.80     75.00 o 
  -1  -2   8        5.83        0.00      5.30 o 
   0  -2   8     7340.51     7763.07    102.74 o 
   1  -2   8      110.72       92.61     10.83 o 
   2  -2   8     2151.82     2359.49     78.98 o 
   3  -2   8      405.99      413.70     41.87 o 
   4  -2   8     1009.39      997.01     62.55 o 
   5  -2   8       64.08       19.08     28.62 o 
   6  -2   8      621.00      721.65     71.82 o 
  -7  -1   8       23.43        1.15     16.20 o 
  -6  -1   8      397.84      401.03     36.57 o 
  -5  -1   8      861.82      812.79     34.46 o 
  -4  -1   8      794.92      935.79     48.76 o 
  -3  -1   8      987.95      991.15     40.68 o 
  -2  -1   8     1463.26     1605.23     35.04 o 
  -1  -1   8      127.18      121.65     17.49 o 
   0  -1   8     2610.22     2881.81     47.49 o 
   1  -1   8      999.68     1130.13     24.88 o 
   2  -1   8     5093.54     5252.20    122.18 o 
   3  -1   8       35.78       64.40     22.00 o 
   4  -1   8     1762.95     1654.27     70.76 o 
   5  -1   8      100.96       73.94     28.89 o 
   6  -1   8      152.52      209.37     42.40 o 
  -7   0   8      207.15      165.80     40.02 o 
  -6   0   8      277.60      281.24     37.37 o 
  -5   0   8      217.57      226.16     22.64 o 
  -3   0   8     1011.99     1066.87     27.40 o 
  -2   0   8      121.98      149.15     13.25 o 
  -1   0   8      339.83      418.72     36.84 o 
   0   0   8     8660.52     9128.29     91.55 o 
   1   0   8      701.08      685.65     31.14 o 
   2   0   8     2851.38     3015.95     79.24 o 
   3   0   8        0.45        3.45     15.64 o 
   4   0   8      591.28      531.37     41.87 o 
   5   0   8      204.01      205.39     36.57 o 
   6   0   8      771.83      766.97     58.30 o 
   7   0   8        1.47        0.00     28.09 o 
  -7   1   8        8.23        0.00     23.85 o 
  -6   1   8      222.35      203.24     24.92 o 
  -5   1   8       16.92        7.69      9.24 o 
  -4   1   8      707.81      725.62     29.87 o 
  -3   1   8      822.99      863.54     36.57 o 
  -2   1   8     1973.32     2013.70     39.88 o 
  -1   1   8       69.79       49.21     11.79 o 
   0   1   8    16274.50    16573.05    185.87 o 
   1   1   8      496.47      557.26     14.76 o 
   2   1   8      839.47      936.69     18.86 o 
   3   1   8        3.64        0.00      8.88 o 
   4   1   8     3096.38     3197.49     63.41 o 
   5   1   8      166.31      152.77     29.95 o 
   6   1   8      721.46      789.24     59.89 o 
   7   1   8        5.77        0.00     24.91 o 
  -7   2   8       23.31        4.51     24.91 o 
  -6   2   8      594.05      661.23     51.41 o 
  -5   2   8       61.04       56.78     16.14 o 
  -4   2   8      573.80      517.76     27.56 o 
  -3   2   8      786.25      784.44     27.12 o 
  -2   2   8     1456.85     1470.44     26.24 o 
  -1   2   8       37.71       16.58     11.93 o 
   0   2   8      581.89      592.31     29.28 o 
   1   2   8        8.64       19.39      8.69 o 
   2   2   8     1140.36     1159.98     22.48 o 
   3   2   8      965.27      998.58     21.25 o 
   4   2   8     1628.01     1602.53     65.46 o 
   5   2   8      538.22      533.09     76.33 o 
   6   2   8      440.98      479.95     50.88 o 
   7   2   8        0.78        0.00     25.44 o 
  -6   3   8      643.83      537.46     52.21 o 
  -5   3   8      221.22      216.26     33.39 o 
  -4   3   8      347.94      360.69     38.16 o 
  -3   3   8       83.53       68.11     20.14 o 
  -2   3   8     1913.21     2024.68     32.99 o 
  -1   3   8      118.60      124.82     13.96 o 
   0   3   8     1942.73     1756.18     38.88 o 
   1   3   8       55.49       56.37     10.31 o 
   2   3   8       24.50       26.19      6.97 o 
   3   3   8     1696.51     1705.95     30.80 o 
   4   3   8      781.84      896.79     31.25 o 
   5   3   8        9.99        0.00     10.47 o 
   6   3   8      753.63      673.42     51.68 o 
   7   3   8      366.21      424.03     53.00 o 
  -6   4   8      278.63      275.09     41.34 o 
  -5   4   8      131.24      135.69     29.68 o 
  -4   4   8      959.52     1001.25     53.80 o 
  -3   4   8      161.92      145.50     27.56 o 
  -2   4   8     2060.58     2106.39     71.82 o 
  -1   4   8      851.03      879.37     30.94 o 
   0   4   8      640.30      638.77     26.50 o 
   1   4   8      104.65      100.72     12.93 o 
   2   4   8     1786.03     1903.86     31.43 o 
   3   4   8     1346.10     1325.27     27.76 o 
   4   4   8     1605.01     1682.92     58.60 o 
   5   4   8     1735.89     1742.16     45.81 o 
   6   4   8      334.12      332.07     42.93 o 
   7   4   8      151.63      194.53     39.22 o 
   8   4   8        2.36        0.00     28.89 o 
  -5   5   8       11.08        5.04     23.32 o 
  -4   5   8      631.82      592.32     45.32 o 
  -3   5   8      550.32      523.95     47.17 o 
  -2   5   8      982.36      898.42     49.82 o 
  -1   5   8       46.34       63.08     19.35 o 
   0   5   8      675.10      671.36     29.03 o 
   1   5   8      331.79      336.76     28.09 o 
   2   5   8     1905.72     1952.26     45.07 o 
   3   5   8      654.60      619.92     20.47 o 
   4   5   8       15.17       19.55      8.54 o 
   5   5   8      437.69      451.44     22.08 o 
   6   5   8      534.41      569.80     50.88 o 
   7   5   8      110.84       82.95     31.80 o 
   8   5   8        1.99        4.77     28.09 o 
  -5   6   8      110.19       97.00     30.21 o 
  -4   6   8       17.62       36.84     25.97 o 
  -3   6   8       13.20        0.00     20.67 o 
  -2   6   8      930.46      946.39     55.12 o 
  -1   6   8       72.84       55.92     22.79 o 
   0   6   8      832.11      782.08     47.70 o 
   1   6   8      444.13      484.21     36.31 o 
   2   6   8      223.27      241.08     21.55 o 
   3   6   8        5.15        0.70     11.17 o 
   4   6   8      531.07      471.43     22.25 o 
   5   6   8       81.41       84.20     14.00 o 
   6   6   8       20.26       37.90     25.18 o 
   7   6   8      339.72      382.16     49.29 o 
   8   6   8        0.13        0.00     27.83 o 
  -4   7   8      478.44      461.14     51.15 o 
  -3   7   8      216.75      256.54     38.96 o 
  -2   7   8      240.01      270.06     39.22 o 
  -1   7   8     1554.13     1442.78     65.73 o 
   0   7   8      310.72      327.83     38.69 o 
   1   7   8      212.61      226.86     33.13 o 
   2   7   8      358.94      421.65     42.93 o 
   3   7   8      567.56      573.46     34.19 o 
   4   7   8      226.50      205.37     52.61 o 
   5   7   8      132.32      161.95     18.62 o 
   6   7   8       14.09       33.06     17.71 o 
   7   7   8      242.15      227.65     39.49 o 
  -3   8   8      241.84      226.86     37.63 o 
  -2   8   8       24.53       49.56     27.30 o 
  -1   8   8      830.02      852.58     56.18 o 
   0   8   8     2097.27     2008.87     79.77 o 
   1   8   8     1524.01     1324.05     63.34 o 
   2   8   8        5.97        0.00     20.67 o 
   3   8   8     1083.82      997.81     60.96 o 
   4   8   8      121.37      116.34     33.39 o 
   5   8   8      109.02      123.28     22.24 o 
   6   8   8       11.55       20.14     25.97 o 
   7   8   8      969.76      835.88     59.89 o 
  -2   9   8       74.21      117.40     33.39 o 
  -1   9   8      448.93      408.66     47.97 o 
   0   9   8      212.41      190.82     36.31 o 
   1   9   8      355.41      284.63     41.08 o 
   2   9   8      118.01      101.77     31.54 o 
   3   9   8      113.98      105.48     33.39 o 
   4   9   8      735.09      718.47     55.39 o 
   5   9   8      798.31      843.03     61.22 o 
   6   9   8       44.23       53.80     32.60 o 
   7   9   8      425.11      492.15     56.71 o 
  -1  10   8       26.27       73.94     27.83 o 
   0  10   8        1.48       24.65     26.50 o 
   1  10   8       46.20        8.75     23.59 o 
   2  10   8      506.36      602.66     58.57 o 
   3  10   8      256.92      340.02     48.76 o 
   4  10   8       31.56       46.64     32.86 o 
   5  10   8      122.18      118.99     38.96 o 
   6  10   8       12.23        3.45     31.01 o 
   1  11   8       99.67      143.11     34.72 o 
   2  11   8        0.64       31.01     28.89 o 
   3  11   8      305.83      331.28     51.41 o 
   4  11   8        0.07       32.60     32.60 o 
   5  11   8       27.88      100.44     38.96 o 
  -5  -8   9      172.71      166.43     39.75 o 
  -4  -8   9      140.56      143.64     38.96 o 
  -3  -8   9       87.57       86.26     24.83 o 
  -2  -8   9      183.48      256.01     47.44 o 
  -1  -8   9       58.57      132.78     39.22 o 
   0  -8   9      394.86      494.80     61.75 o 
  -6  -7   9      161.50      135.43     39.49 o 
  -5  -7   9       18.04        0.00     27.03 o 
  -4  -7   9      302.82      255.22     40.81 o 
  -3  -7   9       70.98      118.20     33.13 o 
  -2  -7   9      250.67      220.89     27.91 o 
  -1  -7   9     1030.57     1046.31     70.76 o 
   0  -7   9      272.31      364.67     51.15 o 
   1  -7   9        1.32        0.00     26.50 o 
  -7  -6   9        2.39        1.86     28.89 o 
  -6  -6   9     1034.89     1079.43     67.32 o 
  -5  -6   9       13.47        2.39     25.71 o 
  -4  -6   9      656.20      698.86     53.00 o 
  -3  -6   9      265.93      287.02     39.22 o 
  -2  -6   9      416.78      427.71     33.50 o 
  -1  -6   9       53.57       49.29     28.36 o 
   0  -6   9     1145.59     1187.30     71.29 o 
   1  -6   9       85.77       81.63     32.60 o 
   2  -6   9      251.30      174.38     41.08 o 
   3  -6   9      341.38      344.26     51.41 o 
  -7  -5   9      209.77      254.69     45.05 o 
  -6  -5   9      364.13      438.61     49.56 o 
  -5  -5   9       28.75       56.45     25.97 o 
  -4  -5   9      557.11      558.67     49.29 o 
  -3  -5   9      296.73      295.76     37.63 o 
  -2  -5   9     2966.52     3193.17     69.99 o 
  -1  -5   9      381.59      420.28     30.14 o 
   0  -5   9      955.00      830.31     56.98 o 
   1  -5   9     1003.87      973.96     62.28 o 
   2  -5   9      102.76      110.78     34.72 o 
   3  -5   9        2.32       33.13     29.68 o 
  -7  -4   9       60.35       79.76     38.30 o 
  -6  -4   9      122.19      131.19     34.45 o 
  -5  -4   9       16.27       47.57     18.95 o 
  -4  -4   9      392.78      374.21     41.08 o 
  -3  -4   9     1081.83     1042.60     53.53 o 
  -2  -4   9      160.61      156.89     26.50 o 
  -1  -4   9      209.75      179.58     19.88 o 
   0  -4   9      110.42       96.20     27.30 o 
   1  -4   9      506.44      615.65     45.85 o 
   2  -4   9      248.50      252.83     40.28 o 
   3  -4   9      610.38      589.94     58.30 o 
   4  -4   9      148.41       87.72     36.31 o 
  -7  -3   9       11.52       41.34     29.68 o 
  -6  -3   9     1342.53     1381.29     70.50 o 
  -5  -3   9      688.01      654.07     49.56 o 
  -4  -3   9      195.21      122.44     28.62 o 
  -3  -3   9      239.12      226.59     30.74 o 
  -2  -3   9      608.04      598.15     38.16 o 
  -1  -3   9      111.88      158.74     17.38 o 
   0  -3   9       78.59       78.58     37.50 o 
   1  -3   9      846.82      789.24     47.70 o 
   2  -3   9       63.42       84.01     25.18 o 
   3  -3   9      501.37      528.72     52.74 o 
   4  -3   9       57.23       45.58     29.95 o 
   5  -3   9      130.86      160.07     40.02 o 
  -7  -2   9      284.67      274.83     29.51 o 
  -6  -2   9      297.00      271.65     37.90 o 
  -5  -2   9     1040.81      989.33     54.06 o 
  -4  -2   9      932.21      908.49     50.62 o 
  -3  -2   9      221.71      234.04     16.96 o 
  -2  -2   9     1680.97     1764.25     58.04 o 
  -1  -2   9     1670.11     1608.57     46.51 o 
   0  -2   9      197.37      212.78     16.59 o 
   1  -2   9      145.79      154.51     25.71 o 
   2  -2   9      230.30      222.88     32.07 o 
   3  -2   9     1754.14     1759.21     74.74 o 
   4  -2   9      195.48      175.97     36.84 o 
   5  -2   9      364.49      346.65     48.50 o 
   6  -2   9       43.31       34.72     33.39 o 
  -7  -1   9       15.25       28.94     18.65 o 
  -6  -1   9      282.52      254.99     41.87 o 
  -5  -1   9      755.47      823.69     49.82 o 
  -4  -1   9      786.06      819.45     46.64 o 
  -3  -1   9      873.49      847.23     25.91 o 
  -2  -1   9      402.06      372.85     18.22 o 
  -1  -1   9      149.54      143.91     19.08 o 
   0  -1   9      160.70      179.47     13.94 o 
   1  -1   9      775.74      803.55     21.95 o 
   2  -1   9       40.04       37.37     18.82 o 
   3  -1   9     2260.99     2070.62     76.86 o 
   4  -1   9       60.08       92.23     29.42 o 
   5  -1   9      172.95       96.20     32.07 o 
   6  -1   9        9.98       26.77     31.01 o 
  -7   0   9      155.15      195.12     32.47 o 
  -6   0   9      481.70      472.80     33.74 o 
  -5   0   9      116.30      159.81     30.21 o 
  -4   0   9      110.11      141.88     17.48 o 
  -3   0   9       10.04       10.34      7.33 o 
  -2   0   9     1449.73     1498.00     34.26 o 
  -1   0   9      750.52      701.97     24.36 o 
   0   0   9        8.31        7.97     10.18 o 
   1   0   9      977.95      885.45     22.70 o 
   2   0   9      707.20      664.67     37.10 o 
   3   0   9       38.33        0.80     16.70 o 
   4   0   9       48.39       58.30     23.85 o 
   5   0   9      155.84      200.88     23.82 o 
   6   0   9      118.41      123.50     35.25 o 
  -7   1   9      480.28      514.94     54.59 o 
  -6   1   9      121.23       94.88     28.36 o 
  -5   1   9       91.52       63.53     16.86 o 
  -4   1   9      491.24      517.94     25.73 o 
  -3   1   9     2675.77     2661.58     59.96 o 
  -2   1   9      319.91      329.35     17.56 o 
  -1   1   9     5253.58     5320.65     76.63 o 
   0   1   9        4.04        5.25      4.92 o 
   1   1   9       13.75       12.83      6.31 o 
   2   1   9      235.06      221.85     11.13 o 
   3   1   9     1965.24     1918.09     44.88 o 
   4   1   9        3.31       15.31     11.59 o 
   5   1   9      185.04      165.42     34.98 o 
   6   1   9      396.58      387.63     30.44 o 
   7   1   9      436.68      367.06     53.00 o 
  -7   2   9      252.35      183.93     38.96 o 
  -6   2   9        5.05       47.97     26.77 o 
  -5   2   9      170.94      167.23     31.80 o 
  -4   2   9        7.54        0.00     18.29 o 
  -3   2   9     2974.25     2971.74     55.14 o 
  -2   2   9      687.33      730.63     33.53 o 
  -1   2   9     2304.35     2491.37     48.01 o 
   0   2   9       62.65       80.87     10.87 o 
   1   2   9     5897.01     6121.18     77.83 o 
   2   2   9     1726.57     1727.90     28.81 o 
   3   2   9      495.27      512.52     23.60 o 
   4   2   9      804.67      785.33     59.10 o 
   5   2   9      559.35      592.50     30.90 o 
   6   2   9       53.00       19.88     20.54 o 
   7   2   9      996.64     1039.95     71.29 o 
  -6   3   9        2.31        0.00     22.26 o 
  -5   3   9      139.26      152.39     31.01 o 
  -4   3   9      287.30      269.53     34.72 o 
  -3   3   9      957.89      916.71     48.23 o 
  -2   3   9        2.46       26.84     10.44 o 
  -1   3   9     1034.17     1139.85     32.19 o 
   0   3   9      675.66      691.42     44.79 o 
   1   3   9     2068.00     2087.40     64.67 o 
   2   3   9     1347.54     1422.27     26.11 o 
   3   3   9        9.81        5.91      6.80 o 
   4   3   9      923.63     1042.70     43.60 o 
   5   3   9     2441.36     2499.75     58.26 o 
   6   3   9     1130.45     1156.29     64.67 o 
   7   3   9       30.70       38.16     29.95 o 
  -6   4   9       55.51       26.50     27.30 o 
  -5   4   9      352.90      371.30     44.26 o 
  -4   4   9      158.40      126.42     27.83 o 
  -3   4   9     1669.02     1711.78     69.44 o 
  -2   4   9       43.47       33.92     19.35 o 
  -1   4   9     1280.17     1301.90     36.87 o 
   0   4   9      168.83      209.99     17.70 o 
   1   4   9     1117.55     1162.22     41.61 o 
   2   4   9      150.77      157.55     11.13 o 
   3   4   9     2683.04     2813.24     43.09 o 
   4   4   9     1353.15     1404.13     30.88 o 
   5   4   9      200.96      228.81     51.28 o 
   6   4   9      828.44      965.47     61.22 o 
   7   4   9       59.76       91.43     33.13 o 
  -5   5   9      290.11      257.34     39.75 o 
  -4   5   9      487.77      415.82     44.52 o 
  -3   5   9       60.34       94.35     27.03 o 
  -2   5   9       12.99       10.87     18.55 o 
  -1   5   9      375.11      463.26     41.61 o 
   0   5   9      190.22      222.60     20.05 o 
   1   5   9     2227.57     2356.18     50.97 o 
   2   5   9     2064.53     1886.42     44.69 o 
   3   5   9     1626.65     1581.14     39.42 o 
   4   5   9     1150.98     1112.25     45.34 o 
   5   5   9       57.45       60.38     15.20 o 
   6   5   9      462.90      461.93     47.44 o 
   7   5   9      312.74      346.91     46.38 o 
  -4   6   9        4.70       23.85     24.38 o 
  -3   6   9      107.10      125.09     30.21 o 
  -2   6   9      445.77      396.74     42.14 o 
  -1   6   9      268.55      305.31     37.90 o 
   0   6   9      663.35      633.67     44.52 o 
   1   6   9      108.52      112.71     21.60 o 
   2   6   9      958.93      928.64     71.03 o 
   3   6   9      824.29      933.47     35.60 o 
   4   6   9      230.56      207.04     16.83 o 
   5   6   9       11.26       12.15     10.93 o 
   6   6   9     1028.41      545.95     38.69 o 
   7   6   9        6.66        0.00     23.32 o 
  -4   7   9       14.74       11.93     25.44 o 
  -3   7   9      501.37      529.51     51.94 o 
  -2   7   9      236.02      200.09     34.72 o 
  -1   7   9      350.25      302.12     38.96 o 
   0   7   9      426.60      395.15     41.87 o 
   1   7   9      578.40      526.07     46.11 o 
   2   7   9     1130.33     1153.52     42.07 o 
   3   7   9     1166.23     1187.34     42.90 o 
   4   7   9      206.77      198.55     23.05 o 
   5   7   9       63.16       91.93     19.77 o 
   6   7   9      254.62      287.70     56.58 o 
   7   7   9       81.88      126.95     34.45 o 
  -3   8   9      411.39      429.87     50.09 o 
  -2   8   9       15.17       27.03     25.44 o 
  -1   8   9      342.18      254.69     37.37 o 
   0   8   9     2076.45     2000.91     80.57 o 
   1   8   9     1014.69      993.30     56.98 o 
   2   8   9      403.32      339.76     41.34 o 
   3   8   9      417.61      407.60     44.26 o 
   4   8   9      318.08      376.27     57.64 o 
   5   8   9      902.99      851.02     51.15 o 
   6   8   9      675.55      768.53     41.31 o 
  -2   9   9      233.59      223.68     39.22 o 
  -1   9   9        1.26       23.06     22.00 o 
   0   9   9      554.62      607.43     56.18 o 
   1   9   9       60.68       97.53     29.95 o 
   2   9   9      211.21      187.64     37.10 o 
   3   9   9      219.49      252.30     41.34 o 
   4   9   9      554.54      572.98     55.92 o 
   5   9   9       89.54       84.28     33.66 o 
   6   9   9      709.92      791.89     68.38 o 
  -1  10   9       10.09       40.02     24.38 o 
   0  10   9       13.48       15.90     26.77 o 
   1  10   9      184.19      153.45     34.45 o 
   2  10   9      725.09      722.98     57.24 o 
   3  10   9       30.79        6.89     29.42 o 
   4  10   9      166.60      170.67     41.08 o 
   5  10   9        0.30        0.00     28.09 o 
   6  10   9      349.72      305.31     49.56 o 
   1  11   9       15.85       59.63     30.21 o 
   2  11   9      211.77      201.15     41.34 o 
   3  11   9       70.48       85.07     34.98 o 
   4  11   9      593.58      618.83     65.73 o 
   5  11   9       64.99       76.06     37.10 o 
  -5  -8  10       20.45       39.22     32.33 o 
  -4  -8  10       12.02        1.33     31.80 o 
  -3  -8  10        1.27        0.00     27.30 o 
  -2  -8  10        0.23       56.18     34.72 o 
  -1  -8  10      124.94      166.96     43.99 o 
  -6  -7  10       55.31       64.40     32.86 o 
  -5  -7  10       73.97       63.87     33.13 o 
  -4  -7  10       30.88      101.77     32.60 o 
  -3  -7  10      128.89      164.78     46.11 o 
  -2  -7  10      148.57      171.73     40.02 o 
  -1  -7  10       65.73       41.87     30.74 o 
   0  -7  10        2.26        0.00     25.18 o 
   1  -7  10      121.16      124.03     39.75 o 
  -6  -6  10      262.07      226.06     41.08 o 
  -5  -6  10      163.95      102.30     33.13 o 
  -4  -6  10       43.79       45.58     27.30 o 
  -3  -6  10       12.57       21.73     25.18 o 
  -2  -6  10       78.17       80.59     46.64 o 
  -1  -6  10      187.82      165.64     37.90 o 
   0  -6  10      135.62      205.92     41.08 o 
   1  -6  10      160.65      196.65     42.40 o 
   2  -6  10       95.10      175.97     43.20 o 
  -7  -5  10      126.01      109.98     36.57 o 
  -6  -5  10       30.23       23.32     25.97 o 
  -5  -5  10        6.90       28.36     26.24 o 
  -4  -5  10        5.50       21.20     23.06 o 
  -3  -5  10      450.83      430.93     43.46 o 
  -2  -5  10        1.65        0.00     15.64 o 
  -1  -5  10      219.40      186.31     36.31 o 
   0  -5  10      457.85      662.29     53.27 o 
   1  -5  10       29.82       22.53     26.50 o 
   2  -5  10       45.87       40.81     30.21 o 
   3  -5  10      106.18      126.68     37.90 o 
  -7  -4  10       32.29       23.99     19.74 o 
  -6  -4  10        0.85        0.00     24.12 o 
  -5  -4  10      138.77      135.16     32.07 o 
  -4  -4  10      175.39      194.00     31.80 o 
  -3  -4  10      729.96      697.54     46.91 o 
  -2  -4  10     1147.17     1026.16     50.88 o 
  -1  -4  10        3.75        0.77     13.37 o 
   0  -4  10       31.79       34.19     24.12 o 
   1  -4  10        3.72        0.00     21.47 o 
   2  -4  10      502.60      555.75     55.65 o 
   3  -4  10       16.96       27.56     27.56 o 
   4  -4  10      123.78      214.67     43.99 o 
  -7  -3  10      119.84      123.24     33.39 o 
  -6  -3  10      289.97      314.58     44.26 o 
  -5  -3  10        5.64        0.00     22.53 o 
  -4  -3  10       81.60      103.89     29.15 o 
  -3  -3  10      160.00      199.03     30.48 o 
  -2  -3  10      245.87      263.17     31.01 o 
  -1  -3  10      224.55      240.56     20.76 o 
   0  -3  10      531.33      500.10     39.75 o 
   1  -3  10        0.72        0.00     19.88 o 
   2  -3  10     1319.22     1232.88     64.40 o 
   3  -3  10       31.81        5.57     24.91 o 
   4  -3  10       38.01       56.71     30.74 o 
   5  -3  10      103.63      102.03     36.57 o 
  -7  -2  10       47.87       50.62     26.77 o 
  -6  -2  10      188.60      186.31     34.45 o 
  -5  -2  10      190.31      161.93     30.48 o 
  -4  -2  10      251.88      228.71     31.80 o 
  -3  -2  10      316.94      315.61     20.24 o 
  -2  -2  10      380.06      432.78     35.78 o 
  -1  -2  10       57.24       36.89     11.90 o 
   0  -2  10      282.58      291.23     23.32 o 
   1  -2  10        9.57        8.75     16.96 o 
   2  -2  10      402.49      378.45     41.08 o 
   3  -2  10       68.88       51.15     26.24 o 
   4  -2  10      759.12      742.06     57.24 o 
   5  -2  10        8.45        1.06     28.89 o 
  -7  -1  10       20.77       14.70     18.74 o 
  -6  -1  10      329.36      285.43     39.22 o 
  -5  -1  10       43.29       50.62     24.12 o 
  -4  -1  10     1106.63     1157.09     57.24 o 
  -3  -1  10      118.81      147.09     14.40 o 
  -2  -1  10       16.38        0.00      7.96 o 
  -1  -1  10      102.48      129.60     20.94 o 
   0  -1  10     1009.28      936.61     27.34 o 
   1  -1  10       30.81        9.54     15.11 o 
   2  -1  10     2960.79     2914.45     88.52 o 
   3  -1  10       59.83       76.33     25.44 o 
   4  -1  10      103.34       77.92     26.77 o 
   5  -1  10      400.80      388.52     49.56 o 
   6  -1  10      193.16      181.27     43.20 o 
  -7   0  10       86.89       27.56     24.91 o 
  -6   0  10      290.52      312.46     42.40 o 
  -5   0  10       16.46       29.58     14.85 o 
  -4   0  10      382.36      311.93     37.37 o 
  -3   0  10       14.33        1.30      7.77 o 
  -2   0  10       83.01       90.78     12.03 o 
  -1   0  10      666.73      677.96     19.20 o 
   0   0  10     2761.52     2659.51     39.24 o 
   1   0  10       45.53       54.32      7.90 o 
   2   0  10      276.23      313.52     31.54 o 
   3   0  10       15.12       12.72     18.02 o 
   4   0  10      360.14      316.03     26.46 o 
   5   0  10      217.90      181.68     28.09 o 
   6   0  10      432.37      494.80     36.36 o 
  -7   1  10        8.52        0.00     23.32 o 
  -6   1  10       26.12       11.93     23.32 o 
  -5   1  10      656.70      623.07     48.23 o 
  -4   1  10      806.27      801.69     49.03 o 
  -3   1  10      381.13      379.39     44.92 o 
  -2   1  10      876.77      935.45     28.87 o 
  -1   1  10      517.40      506.71     16.12 o 
   0   1  10     1815.29     1839.08     29.98 o 
   1   1  10     1031.68     1085.19     22.77 o 
   2   1  10       28.15       21.63      9.83 o 
   3   1  10      202.11      194.89     18.42 o 
   4   1  10      714.64      749.05     34.19 o 
   5   1  10       94.64      122.83     19.31 o 
   6   1  10        3.93        1.01     16.49 o 
   7   1  10       51.27       28.89     32.33 o 
  -6   2  10      479.14      420.32     48.50 o 
  -5   2  10      148.23      120.32     28.36 o 
  -4   2  10     1614.28     1608.95     68.11 o 
  -3   2  10       99.12      100.67     13.61 o 
  -2   2  10     1309.82     1346.23     35.55 o 
  -1   2  10      239.19      259.13     27.03 o 
   0   2  10     5265.49     5367.32     79.62 o 
   1   2  10        1.49        4.81      5.80 o 
   2   2  10      434.08      391.22     14.60 o 
   3   2  10        3.39       12.15     10.47 o 
   4   2  10      267.62      288.53     22.55 o 
   5   2  10        0.52        0.00     12.16 o 
   6   2  10      335.77      356.84     29.90 o 
   7   2  10       30.48       44.26     31.54 o 
  -6   3  10      387.18      346.12     45.05 o 
  -5   3  10        1.24        0.53     21.47 o 
  -4   3  10      379.22      364.94     40.02 o 
  -3   3  10      134.49      133.57     25.18 o 
  -2   3  10     4168.16     4342.39     73.79 o 
  -1   3  10     1220.36     1234.19     84.41 o 
   0   3  10     3362.98     3451.58     61.09 o 
   1   3  10      643.77      636.54     23.84 o 
   2   3  10       75.23       87.71      9.37 o 
   3   3  10        4.63        2.18      7.00 o 
   4   3  10     1742.19     1847.87     47.32 o 
   5   3  10      300.79      342.90     43.20 o 
   6   3  10      416.34      390.36     29.79 o 
   7   3  10       97.23       91.96     33.39 o 
  -5   4  10       14.64       27.30     22.26 o 
  -4   4  10      217.80      222.09     34.98 o 
  -3   4  10        7.63       16.70     19.88 o 
  -2   4  10     1810.39     1939.99     48.62 o 
  -1   4  10        1.21       11.77     19.35 o 
   0   4  10      356.99      395.53     24.15 o 
   1   4  10      191.44      195.42     17.52 o 
   3   4  10     1852.51     1775.85     50.71 o 
   4   4  10      421.39      441.78     33.53 o 
   5   4  10      210.97      227.29     22.63 o 
   6   4  10      169.53      173.54     22.22 o 
   7   4  10       81.99       83.75     32.07 o 
  -5   5  10       71.81       79.51     31.27 o 
  -4   5  10      290.25      301.59     40.28 o 
  -3   5  10      245.79      263.96     37.90 o 
  -2   5  10      782.06      688.00     45.85 o 
  -1   5  10      114.87      148.68     19.05 o 
   0   5  10     1291.49     1272.57     39.54 o 
   1   5  10     1357.59     1357.07     39.32 o 
   2   5  10     1627.29     1699.01    111.97 o 
   4   5  10      117.58      121.88     14.09 o 
   5   5  10       20.58       15.77     13.94 o 
   6   5  10      609.58      649.04     35.13 o 
   7   5  10      299.13      404.95     50.09 o 
  -4   6  10      270.92      163.78     35.78 o 
  -3   6  10       13.71        7.16     24.12 o 
  -2   6  10      174.62      219.17     35.25 o 
  -1   6  10      602.34      636.05     45.58 o 
   0   6  10      590.67      591.81     30.26 o 
   1   6  10      752.40      778.73     32.41 o 
   2   6  10      209.60      187.50     20.23 o 
   3   6  10     1544.81     1443.90     71.03 o 
   4   6  10      675.31      725.09     32.73 o 
   5   6  10      956.55     1006.88     36.90 o 
   6   6  10       68.02      101.66     19.69 o 
   7   6  10       93.67      133.31     33.92 o 
  -4   7  10      382.44      388.79     50.62 o 
  -3   7  10        5.27       20.14     24.12 o 
  -2   7  10       39.57       22.79     24.65 o 
  -1   7  10       40.21       10.60     22.79 o 
   0   7  10      231.16      219.97     33.92 o 
   1   7  10       14.18       14.31     21.47 o 
   2   7  10      255.87      258.44     25.30 o 
   3   7  10      967.06      971.72     38.74 o 
   4   7  10        9.01        9.03     15.09 o 
   5   7  10      138.89      142.23     21.97 o 
   6   7  10       24.25        1.33     20.14 o 
  -3   8  10        1.81        0.00     21.47 o 
  -2   8  10      347.14      266.08     41.61 o 
  -1   8  10       57.33       80.83     27.56 o 
   0   8  10      407.00      398.59     45.85 o 
   1   8  10      169.86      164.84     32.60 o 
   2   8  10       81.14       79.24     25.97 o 
   3   8  10       19.59       38.98     17.52 o 
   4   8  10      329.61      322.39     29.79 o 
   5   8  10       70.10       77.33     20.40 o 
   6   8  10       55.44       32.07     27.03 o 
  -2   9  10        4.01        0.00     23.59 o 
  -1   9  10      332.75      396.74     50.09 o 
   0   9  10       60.78       81.36     30.21 o 
   1   9  10       25.51       29.15     23.85 o 
   2   9  10       18.74       41.08     25.18 o 
   3   9  10      257.18      264.76     40.81 o 
   4   9  10      360.84      375.27     47.44 o 
   5   9  10      513.19      572.45     57.77 o 
   6   9  10       43.65       66.52     32.60 o 
   0  10  10       85.98      140.20     35.25 o 
   1  10  10      204.06      215.99     39.22 o 
   2  10  10       48.44       28.36     26.50 o 
   3  10  10      285.82      393.56     51.15 o 
   4  10  10       12.04       37.37     28.62 o 
   5  10  10      221.90      262.90     45.05 o 
   6  10  10        1.56       47.44     32.33 o 
   2  11  10       37.49       42.40     29.95 o 
   3  11  10      215.45      234.01     45.58 o 
   4  11  10        2.71       47.44     33.13 o 
  -3  -8  11        1.53        0.00     28.89 o 
  -2  -8  11      184.71      169.08     43.73 o 
  -5  -7  11        2.13        0.00     26.50 o 
  -4  -7  11       87.17       88.78     33.92 o 
  -3  -7  11      115.39      131.03     26.14 o 
  -2  -7  11       42.97        3.45     27.83 o 
  -1  -7  11      102.77      127.21     38.96 o 
   0  -7  11      295.24      307.69     51.41 o 
  -6  -6  11      307.21      302.65     46.91 o 
  -5  -6  11       31.02       27.30     27.56 o 
  -4  -6  11       45.99       36.04     28.89 o 
  -3  -6  11       20.12        0.00     21.73 o 
  -2  -6  11       45.76       62.81     29.42 o 
  -1  -6  11       24.32       34.19     28.36 o 
   0  -6  11      168.69      202.48     42.67 o 
   1  -6  11       21.32       78.18     33.39 o 
   2  -6  11        0.49        8.75     27.83 o 
  -6  -5  11       99.96      117.93     35.78 o 
  -5  -5  11      105.13      143.64     33.13 o 
  -4  -5  11      323.82      292.85     40.02 o 
  -3  -5  11      266.67      240.11     36.04 o 
  -2  -5  11      512.04      554.74     61.22 o 
  -1  -5  11      168.77      153.71     35.78 o 
   0  -5  11        5.32        0.00     25.71 o 
   1  -5  11       37.22       22.53     27.03 o 
   2  -5  11       97.56      113.43     36.31 o 
   3  -5  11        4.21        0.00     25.44 o 
  -7  -4  11       22.18        1.29     23.06 o 
  -6  -4  11      344.24      340.82     46.38 o 
  -5  -4  11       11.18        1.86     26.24 o 
  -4  -4  11      433.57      410.78     43.46 o 
  -3  -4  11      799.14      784.46     49.82 o 
  -2  -4  11        5.74        5.83     14.61 o 
   0  -4  11      321.26      388.26     44.79 o 
   1  -4  11      128.91      107.60     32.86 o 
   2  -4  11       22.38       19.88     26.24 o 
   3  -4  11      115.63      154.51     38.69 o 
   4  -4  11        9.54        8.22     31.80 o 
  -7  -3  11       13.54        0.00     23.32 o 
  -6  -3  11      461.04      506.72     53.53 o 
  -5  -3  11       66.82        7.42     25.97 o 
  -4  -3  11      227.11      322.80     39.75 o 
  -3  -3  11       52.96       76.86     25.18 o 
  -2  -3  11     1302.19     1367.25     58.83 o 
  -1  -3  11       69.74       93.68     16.07 o 
   0  -3  11        5.08       20.14     20.41 o 
   1  -3  11       73.06       93.29     27.56 o 
   2  -3  11       81.23      107.07     30.48 o 
   3  -3  11      188.64      122.97     34.45 o 
   4  -3  11      212.50      259.99     45.58 o 
  -7  -2  11       81.64       94.08     30.74 o 
  -6  -2  11       69.53       94.88     28.09 o 
  -5  -2  11      363.75      333.66     41.34 o 
  -4  -2  11      832.93      864.50     52.47 o 
  -3  -2  11       40.31       44.88     11.55 o 
  -2  -2  11      664.28      660.43     40.28 o 
  -1  -2  11      841.62      901.06     30.94 o 
   0  -2  11       15.05       32.07     18.55 o 
   1  -2  11        1.67        8.48     17.76 o 
   2  -2  11      419.41      450.80     45.85 o 
   3  -2  11      567.28      574.57     53.80 o 
   4  -2  11        1.52        0.00     25.18 o 
   5  -2  11        8.36        0.00     26.77 o 
  -7  -1  11      308.53      343.47     47.70 o 
  -6  -1  11       94.90       62.28     28.09 o 
  -5  -1  11     1177.15     1267.07     63.34 o 
  -4  -1  11       53.64       64.40     24.65 o 
  -3  -1  11       52.26       56.91     10.87 o 
  -2  -1  11        3.64        9.68      8.96 o 
  -1  -1  11      474.90      527.86     33.79 o 
   0  -1  11      494.08      533.16     43.46 o 
   1  -1  11      992.20     1012.12     48.50 o 
   2  -1  11      207.36      243.29     32.60 o 
   3  -1  11     1191.80     1158.68     60.69 o 
   4  -1  11       29.01       36.84     25.71 o 
   5  -1  11       11.85       54.59     30.74 o 
  -7   0  11      382.99      344.79     46.64 o 
  -6   0  11        7.58        0.53     24.12 o 
  -5   0  11       45.20       35.78     23.85 o 
  -4   0  11       13.63        0.00     18.02 o 
  -3   0  11       77.66       78.56     12.79 o 
  -2   0  11      481.66      470.51     22.35 o 
  -1   0  11      382.56      373.54     16.03 o 
   0   0  11       40.43       50.58      8.56 o 
   1   0  11      667.22      609.91     25.45 o 
   2   0  11      201.82      199.55     19.26 o 
   3   0  11       95.42      125.43     18.08 o 
   4   0  11       35.82       32.72     15.98 o 
   5   0  11       45.04       66.38     19.15 o 
   6   0  11      504.83      474.93     36.81 o 
  -6   1  11      195.36      202.21     37.63 o 
  -5   1  11      166.46      215.99     36.31 o 
  -4   1  11       31.11       36.31     21.20 o 
  -3   1  11      227.67      222.00     18.82 o 
  -2   1  11      101.58      115.86     14.20 o 
  -1   1  11        3.35        2.92      5.98 o 
   0   1  11      166.17      154.86     16.89 o 
   1   1  11       18.76       17.13      6.77 o 
   2   1  11       38.27       57.39     12.33 o 
   3   1  11      437.63      383.91     26.24 o 
   4   1  11      377.89      377.87     58.57 o 
   5   1  11       43.56       49.32     18.42 o 
   6   1  11      189.11      201.94     26.04 o 
  -6   2  11      247.94      270.59     43.99 o 
  -5   2  11      189.64      151.59     32.86 o 
  -4   2  11        2.13        0.00     19.35 o 
  -3   2  11      750.73      723.31     28.95 o 
  -2   2  11        1.21        0.00      8.52 o 
  -1   2  11      817.54      855.45     44.26 o 
   0   2  11       57.58       67.27     11.51 o 
   1   2  11       57.52       56.36      8.29 o 
   2   2  11      552.64      493.96     16.72 o 
   3   2  11       13.80        8.83     10.49 o 
   4   2  11      103.94      109.15     17.16 o 
   5   2  11       57.32       48.34     16.38 o 
   6   2  11      162.47      165.55     23.86 o 
   7   2  11      109.58      184.72     42.93 o 
  -6   3  11       49.66       19.88     27.56 o 
  -5   3  11        2.28        4.77     22.53 o 
  -4   3  11       38.77       36.84     22.00 o 
  -3   3  11     2445.18     2402.89     54.03 o 
  -2   3  11        1.61        7.76     10.48 o 
  -1   3  11      124.36      133.83     15.62 o 
   0   3  11      221.50      243.50     31.94 o 
   1   3  11      227.95      255.48     27.30 o 
   2   3  11       51.06       59.06     10.95 o 
   3   3  11      135.77      130.65     24.65 o 
   4   3  11      330.57      335.26     25.01 o 
   5   3  11      673.17      729.98     56.45 o 
   6   3  11      654.55      642.74     35.18 o 
   7   3  11       10.82        5.57     27.83 o 
  -5   4  11      295.46      255.48     40.81 o 
  -4   4  11       16.45       26.50     23.32 o 
  -3   4  11      897.75      872.98     53.53 o 
  -2   4  11       67.44       83.58     16.41 o 
  -1   4  11      215.19      226.83     20.40 o 
   0   4  11       41.66       56.95     13.12 o 
   1   4  11      656.15      686.65     27.52 o 
   2   4  11      279.20      274.15     20.11 o 
   3   4  11      214.89      177.67     16.99 o 
   4   4  11       80.30       78.73     16.00 o 
   5   4  11      427.09      447.43     29.97 o 
   6   4  11      112.47      110.60     21.13 o 
   7   4  11       66.97       59.36     31.80 o 
  -5   5  11      241.48      181.54     37.10 o 
  -4   5  11      148.39      162.72     33.92 o 
  -3   5  11      130.46      135.96     31.80 o 
  -2   5  11      106.25      135.43     27.30 o 
  -1   5  11     2314.80     2376.12     57.02 o 
   0   5  11      704.85      765.41     40.15 o 
   1   5  11      267.75      277.67     23.19 o 
   2   5  11     1206.80     1174.51     36.98 o 
   3   5  11      479.08      484.11     26.16 o 
   4   5  11      178.98      170.67     28.89 o 
   5   5  11      362.65      329.39     26.59 o 
   6   5  11      307.95      339.52     34.45 o 
   7   5  11       36.14       67.58     30.21 o 
  -4   6  11       51.41       51.94     27.83 o 
  -3   6  11      426.65      483.40     51.68 o 
  -2   6  11      236.13      255.75     37.63 o 
  -1   6  11      412.78      434.37     44.52 o 
   0   6  11      878.73      882.11     69.44 o 
   1   6  11      277.27      279.17     32.20 o 
   2   6  11     1188.03     1117.61     46.25 o 
   3   6  11     1381.98     1343.24     42.33 o 
   4   6  11     1538.10      729.34     42.14 o 
   5   6  11       41.86       55.12     22.00 o 
   6   6  11      357.32      375.01     41.34 o 
   7   6  11       82.14       79.51     31.01 o 
  -3   7  11       19.30        1.33     22.00 o 
  -2   7  11       43.78       38.43     24.12 o 
  -1   7  11       81.27       82.95     26.77 o 
   0   7  11      232.78      308.75     38.96 o 
   1   7  11      499.01      518.80     34.11 o 
   2   7  11     2610.93     2528.13     61.41 o 
   3   7  11       21.02       46.88     15.90 o 
   4   7  11      315.52      364.09     29.50 o 
   5   7  11       87.10       86.93     27.30 o 
   6   7  11      480.52      563.17     50.62 o 
  -3   8  11       61.41       88.52     31.80 o 
  -2   8  11       10.15       28.89     27.03 o 
  -1   8  11       31.36       41.08     24.38 o 
   0   8  11      444.09      526.07     51.94 o 
   1   8  11       15.85       50.09     22.79 o 
   2   8  11       82.32       67.81     18.83 o 
   3   8  11      131.99      122.87     22.07 o 
   4   8  11      206.80      223.09     27.10 o 
   5   8  11        7.07        7.71     18.55 o 
   6   8  11      866.18      895.77     58.57 o 
  -1   9  11        9.14        0.00     23.32 o 
   0   9  11      288.70      255.75     42.14 o 
   1   9  11      139.36      125.62     31.01 o 
   2   9  11      110.67       72.09     29.42 o 
   3   9  11      176.20      196.12     36.57 o 
   4   9  11      598.44      669.71     60.42 o 
   5   9  11       39.38       42.64     21.27 o 
   6   9  11      312.01      363.08     47.44 o 
   0  10  11      178.34      162.72     37.90 o 
   1  10  11      198.61      254.42     43.46 o 
   2  10  11      211.71      156.10     36.57 o 
   3  10  11       12.40       35.78     28.36 o 
   4  10  11      201.07      154.77     38.16 o 
   5  10  11       58.79        4.24     29.68 o 
   3  11  11        0.43        4.51     25.71 o 
  -4  -7  12      164.82      134.90     36.57 o 
  -3  -7  12       85.87      154.51     40.02 o 
  -2  -7  12       12.49        0.00     25.97 o 
  -1  -7  12      157.91      185.25     43.20 o 
  -5  -6  12       43.35       76.33     30.74 o 
  -4  -6  12       23.70       37.37     28.36 o 
  -3  -6  12        6.70        0.00     17.43 o 
  -2  -6  12        0.39        0.00     24.38 o 
  -1  -6  12       93.06       93.55     34.45 o 
   0  -6  12      335.72      398.33     55.12 o 
   1  -6  12       15.94       17.49     31.01 o 
  -6  -5  12        3.83       10.34     28.62 o 
  -5  -5  12       32.61       43.46     26.24 o 
  -4  -5  12      117.71      150.27     32.33 o 
  -3  -5  12      157.29      220.50     35.51 o 
  -2  -5  12        1.09        0.00     23.59 o 
  -1  -5  12        1.21       19.88     25.97 o 
   0  -5  12        0.97       47.97     28.89 o 
   1  -5  12       56.71       61.49     32.07 o 
   2  -5  12       17.57       22.26     31.01 o 
  -6  -4  12      149.01      163.52     38.69 o 
  -5  -4  12      262.84      273.77     42.14 o 
  -4  -4  12      610.48      638.97     47.97 o 
  -3  -4  12        1.20        0.00     18.82 o 
  -2  -4  12      136.76      118.62     20.22 o 
  -1  -4  12      107.20      120.32     30.74 o 
   0  -4  12      112.48      140.99     32.33 o 
   1  -4  12        4.23       11.66     25.97 o 
   3  -4  12        1.24        0.00     26.50 o 
  -7  -3  12        0.96        6.10     25.71 o 
  -6  -3  12      300.26      258.66     43.20 o 
  -5  -3  12        0.89       11.40     23.59 o 
  -4  -3  12        0.76        0.00     20.14 o 
  -3  -3  12      240.72      268.20     35.78 o 
  -2  -3  12      774.03      803.31     44.79 o 
  -1  -3  12       59.43       16.96     21.73 o 
   0  -3  12       35.82       36.57     23.85 o 
   1  -3  12      374.71      384.02     43.73 o 
   2  -3  12       74.90      113.16     33.39 o 
   3  -3  12       29.58       15.37     26.77 o 
   4  -3  12      161.39      135.96     38.43 o 
  -7  -2  12        9.31       11.40     27.83 o 
  -6  -2  12       26.57       57.77     28.09 o 
  -5  -2  12      262.65      237.99     37.10 o 
  -4  -2  12      871.93      952.22     56.18 o 
  -3  -2  12      778.66      814.02     31.33 o 
  -2  -2  12      368.49      356.47     24.15 o 
  -1  -2  12      210.44      219.62     20.11 o 
   0  -2  12      107.01       97.26     25.18 o 
   1  -2  12      381.89      422.97     42.40 o 
   2  -2  12      249.90      278.01     40.55 o 
   3  -2  12       15.36        0.00     22.00 o 
   4  -2  12       20.77       23.59     28.36 o 
   5  -2  12        0.49       13.78     30.74 o 
  -7  -1  12        1.00        1.33     26.77 o 
  -6  -1  12      348.81      288.87     41.08 o 
  -5  -1  12       26.19        0.00     20.14 o 
  -4  -1  12     1124.15     1192.33     60.16 o 
  -3  -1  12      224.65      251.03     19.60 o 
  -2  -1  12      293.25      267.14     20.34 o 
  -1  -1  12     1091.60     1054.77     27.00 o 
   0  -1  12     3442.15     3542.64     61.47 o 
   1  -1  12       22.65        0.00     14.84 o 
   2  -1  12     1148.49     1175.11     59.10 o 
   3  -1  12       84.97       82.69     28.62 o 
   4  -1  12       12.61       50.09     27.56 o 
   5  -1  12      105.63       80.93     34.06 o 
  -6   0  12      332.46      269.53     41.61 o 
  -5   0  12      137.33       99.65     30.74 o 
  -4   0  12      185.65      225.00     34.98 o 
  -3   0  12       11.89        9.45      9.03 o 
  -2   0  12     1079.01     1127.89     34.56 o 
  -1   0  12       65.77       70.91     10.28 o 
   0   0  12     2376.91     2458.74     40.32 o 
   1   0  12      174.57      182.92     17.99 o 
   2   0  12      613.07      551.11     28.37 o 
   3   0  12       26.56       26.63     14.75 o 
   4   0  12      899.40      885.04     49.69 o 
   5   0  12      250.71      254.36     40.68 o 
   6   0  12      141.66      170.55     26.75 o 
  -6   1  12      115.59      102.56     32.60 o 
  -5   1  12       13.25       33.66     23.06 o 
  -4   1  12      647.44      654.60     47.44 o 
  -3   1  12       84.07      105.74     25.71 o 
  -2   1  12      298.40      266.00     21.20 o 
  -1   1  12      406.46      411.55     22.72 o 
   0   1  12     2170.20     2277.73     51.68 o 
   1   1  12       96.43      103.35     11.49 o 
   2   1  12      661.17      697.25     28.29 o 
   3   1  12     1288.69     1234.96     49.29 o 
   4   1  12       32.25       52.17     34.59 o 
   5   1  12       93.78      107.00     20.90 o 
   6   1  12        8.99        0.00     17.47 o 
  -6   2  12      292.34      345.06     48.50 o 
  -5   2  12       35.90        1.33     20.41 o 
  -4   2  12      602.56      597.62     46.91 o 
  -3   2  12      106.02      109.19     26.50 o 
  -2   2  12      698.23      644.96     27.79 o 
  -1   2  12       27.15       36.13     10.49 o 
   0   2  12     5943.56     5854.72     88.44 o 
   1   2  12        0.37        0.00      8.22 o 
   2   2  12      573.73      539.56     24.20 o 
   3   2  12      153.81      160.05     18.36 o 
   4   2  12      734.37      736.26     33.42 o 
   5   2  12       47.54       37.10     16.79 o 
   6   2  12      483.08      508.02     36.07 o 
  -6   3  12      104.15       66.52     31.27 o 
  -5   3  12       16.44       42.40     25.18 o 
  -4   3  12      486.64      454.78     46.64 o 
  -3   3  12      271.33      267.41     35.25 o 
  -2   3  12     1124.16     1159.82     55.79 o 
  -1   3  12      708.40      756.25     30.32 o 
   0   3  12      634.84      603.46     44.66 o 
   1   3  12       24.90       24.15      9.64 o 
   2   3  12      504.39      488.08     23.27 o 
   3   3  12        8.46        0.00     13.78 o 
   4   3  12     2316.39     2420.18    101.11 o 
   5   3  12      506.65      580.54     32.48 o 
   6   3  12      168.91      153.35     24.24 o 
   7   3  12       14.04       50.35     32.33 o 
  -5   4  12        0.01        0.00     23.32 o 
  -4   4  12      105.83      103.09     29.15 o 
  -3   4  12       93.51       98.06     27.30 o 
  -2   4  12      594.74      589.53     33.66 o 
  -1   4  12        8.40        0.00     10.37 o 
   0   4  12      118.61      100.91     24.78 o 
   1   4  12       46.58       53.93     12.91 o 
   2   4  12      871.50      805.56     29.58 o 
   3   4  12       52.95       58.83     19.35 o 
   4   4  12      132.03      132.25     25.44 o 
   5   4  12        0.95        3.65     13.56 o 
   6   4  12      205.79      222.43     25.92 o 
   7   4  12       10.21       24.12     31.01 o 
  -5   5  12        0.05        9.81     25.18 o 
  -4   5  12      272.76      253.89     38.96 o 
  -3   5  12        0.88        8.22     22.53 o 
  -2   5  12     1997.54     2077.51     82.42 o 
  -1   5  12      156.60      127.71     19.01 o 
   0   5  12      366.13      380.31     64.27 o 
   1   5  12       67.37       69.95     17.89 o 
   2   5  12     1001.14     1030.98     36.62 o 
   3   5  12       59.56       72.42     15.17 o 
   4   5  12      730.06      752.13     49.03 o 
   5   5  12        1.34        7.95     19.88 o 
   6   5  12      581.56      655.93     50.88 o 
   7   5  12       13.45       21.73     30.48 o 
  -4   6  12      658.97      609.82     58.83 o 
  -3   6  12       45.62       64.67     29.68 o 
  -2   6  12      608.49      615.38     55.39 o 
  -1   6  12      303.28      370.77     42.93 o 
   0   6  12     1369.40     1424.27     78.18 o 
   1   6  12      441.52      488.51     31.93 o 
   2   6  12     1289.65     1184.34     40.47 o 
   3   6  12     1190.49     1159.67     61.22 o 
   4   6  12      786.26      813.78     34.43 o 
   5   6  12       30.25        0.00     17.49 o 
   6   6  12      202.19      220.23     35.51 o 
  -3   7  12        6.06       40.81     28.09 o 
  -2   7  12       76.53       62.02     28.09 o 
  -1   7  12       62.46      103.36     28.89 o 
   0   7  12     1082.63     1119.98     61.75 o 
   1   7  12     1301.00     1492.46     49.32 o 
   2   7  12       82.72       97.64     19.19 o 
   3   7  12      417.97      467.93     31.95 o 
   4   7  12      202.95      205.03     23.22 o 
   5   7  12       44.60       54.06     25.18 o 
   6   7  12      181.19      224.47     36.84 o 
  -2   8  12      199.89      321.47     45.32 o 
  -1   8  12      432.16      416.61     48.23 o 
   0   8  12      114.25       86.66     27.83 o 
   1   8  12      265.86      283.57     41.34 o 
   2   8  12       70.65       53.20     19.28 o 
   3   8  12      120.08      119.27     22.14 o 
   4   8  12      169.39      222.04     26.19 o 
   5   8  12      226.74      209.04     39.36 o 
   6   8  12        0.56        1.86     24.12 o 
  -1   9  12       91.28      128.54     33.39 o 
   0   9  12      212.39      179.68     36.84 o 
   1   9  12       45.19       85.87     30.74 o 
   2   9  12       97.63      108.13     30.48 o 
   3   9  12      911.83      881.46     59.89 o 
   4   9  12       18.74       29.95     19.68 o 
   5   9  12       97.01      102.84     23.76 o 
   6   9  12       21.24        0.00     27.30 o 
   0  10  12       42.40       57.77     30.48 o 
   1  10  12      119.70      154.51     35.51 o 
   2  10  12       22.08       66.26     30.21 o 
   3  10  12       52.21      107.07     32.33 o 
   4  10  12       10.15        0.00     25.97 o 
   5  10  12      378.49      345.85     50.35 o 
  -5  -6  13       51.29       34.19     30.21 o 
  -4  -6  13       13.15        0.00     26.77 o 
  -3  -6  13       15.40       20.94     29.68 o 
  -2  -6  13      560.83      571.12     61.49 o 
  -1  -6  13      122.35      123.24     37.10 o 
   0  -6  13      303.97      250.98     47.17 o 
  -5  -5  13        3.06        0.00     25.18 o 
  -4  -5  13       15.10       18.02     24.38 o 
  -3  -5  13      418.89      450.03     36.44 o 
  -2  -5  13      243.39      251.24     43.20 o 
  -1  -5  13       77.33       47.17     30.21 o 
   0  -5  13       44.66       70.23     32.07 o 
   1  -5  13       46.48       25.71     28.89 o 
   2  -5  13       26.95        0.00     28.89 o 
  -6  -4  13       30.70       20.14     30.74 o 
  -5  -4  13      359.78      322.16     32.11 o 
  -4  -4  13       18.46        0.00     20.67 o 
  -3  -4  13      267.09      247.80     36.04 o 
  -2  -4  13      185.72      270.85     39.49 o 
  -1  -4  13       47.31       70.50     31.01 o 
   0  -4  13      546.53      529.78     53.00 o 
   1  -4  13      364.65      297.88     43.73 o 
   2  -4  13       32.53       40.28     31.01 o 
   3  -4  13      194.44      207.78     45.05 o 
  -6  -3  13        0.91        0.00     25.71 o 
  -5  -3  13      339.29      347.18     47.17 o 
  -4  -3  13       92.65      102.30     31.27 o 
  -3  -3  13     1077.40     1185.97     61.75 o 
  -2  -3  13        9.01        1.63     14.00 o 
  -1  -3  13      302.83      340.55     40.81 o 
   0  -3  13        2.95       29.42     22.26 o 
   1  -3  13      120.15       87.19     29.42 o 
   2  -3  13       40.24       77.92     30.74 o 
   3  -3  13      139.00      182.87     38.96 o 
  -6  -2  13      249.27      211.49     40.28 o 
  -5  -2  13      104.57       85.87     29.15 o 
  -4  -2  13        5.56       29.15     24.38 o 
  -3  -2  13      359.80      431.46     42.40 o 
  -2  -2  13        2.46        8.46     18.30 o 
  -1  -2  13        2.32        0.00     11.55 o 
   0  -2  13       17.55        0.53     18.29 o 
   1  -2  13       70.96       54.33     23.06 o 
   2  -2  13       79.53       91.43     29.95 o 
   3  -2  13      268.21      290.99     43.46 o 
   4  -2  13        6.64        0.00     27.83 o 
  -6  -1  13      227.78      252.83     40.55 o 
  -5  -1  13      222.70      203.54     35.25 o 
  -4  -1  13       25.24        1.06     22.53 o 
  -3  -1  13        1.36       29.15     20.94 o 
  -2  -1  13      556.33      532.96     26.44 o 
  -1  -1  13      537.26      596.40     22.39 o 
   0  -1  13       90.54       86.15     15.45 o 
   1  -1  13        7.01        0.00     16.70 o 
   2  -1  13      171.01      168.29     31.01 o 
   3  -1  13       84.71      112.10     32.33 o 
   4  -1  13      360.95      354.33     46.91 o 
   5  -1  13        6.41        0.00     16.58 o 
  -6   0  13        0.32        0.00     23.32 o 
  -5   0  13       72.32       89.84     28.09 o 
  -4   0  13      448.26      519.97     49.03 o 
  -3   0  13      700.59      743.12     46.91 o 
  -2   0  13       27.71       34.27     11.61 o 
  -1   0  13     2560.62     2372.20     50.95 o 
   0   0  13        0.23        1.85      7.94 o 
   1   0  13      351.87      333.05     70.23 o 
   2   0  13      152.01      148.68     51.02 o 
   3   0  13      772.29      726.85     49.82 o 
   4   0  13       30.45       49.05     17.35 o 
   5   0  13       11.53        0.00     17.51 o 
  -6   1  13       81.34       98.06     31.80 o 
  -5   1  13      123.72       72.62     28.89 o 
  -4   1  13       16.24       20.14     23.06 o 
  -3   1  13      140.46      173.85     29.68 o 
  -2   1  13       90.33       72.58     14.13 o 
  -1   1  13     1330.09     1373.21     38.60 o 
   0   1  13      134.03      130.91     15.62 o 
   1   1  13     2774.77     2695.01     82.69 o 
   2   1  13      735.45      761.16     39.89 o 
   3   1  13      416.34      406.92     28.01 o 
   4   1  13        8.15        0.00     35.12 o 
   5   1  13       48.77       43.36     22.26 o 
   6   1  13        0.61        2.25     16.98 o 
  -6   2  13      182.69      194.53     40.28 o 
  -5   2  13        1.67        0.00     20.14 o 
  -4   2  13       24.66        0.00     19.88 o 
  -3   2  13      326.86      357.25     40.02 o 
  -2   2  13      537.80      607.50     39.62 o 
  -1   2  13     1165.51     1142.26     69.70 o 
   0   2  13      206.39      143.30     35.38 o 
   1   2  13     1011.56     1004.68     31.84 o 
   2   2  13        7.04        7.69     15.11 o 
   3   2  13      110.93      135.24     25.57 o 
   4   2  13       59.03       50.02     16.25 o 
   5   2  13      566.11      535.68     36.03 o 
   6   2  13       37.77       28.61     18.14 o 
  -5   3  13        2.46        5.30     22.26 o 
  -4   3  13       16.89       29.15     23.06 o 
  -3   3  13      578.34      518.65     48.23 o 
  -2   3  13        9.83       13.16     16.70 o 
  -1   3  13       21.28       23.98     11.79 o 
   0   3  13        5.18       16.11     10.98 o 
   1   3  13     1112.94     1171.76     35.02 o 
   2   3  13      117.26      113.16     23.32 o 
   3   3  13      878.88      986.15     53.80 o 
   4   3  13      434.49      359.37     39.75 o 
   5   3  13      236.09      231.64     25.41 o 
   6   3  13       44.08       33.97     18.33 o 
  -5   4  13       96.13       98.85     31.54 o 
  -4   4  13       75.37       86.66     31.27 o 
  -3   4  13        1.64        7.42     21.47 o 
  -2   4  13      193.79      233.83     22.70 o 
  -1   4  13      116.86      131.02     18.34 o 
   0   4  13       17.70       11.89     11.17 o 
   1   4  13        2.84        0.00     10.26 o 
   2   4  13     1335.17     1331.29     60.82 o 
   3   4  13       64.20       69.70     22.53 o 
   4   4  13       36.67       47.70     20.94 o 
   5   4  13      183.87      136.49     29.95 o 
   6   4  13      151.92      161.93     32.60 o 
  -4   5  13       24.46        0.00     23.85 o 
  -3   5  13      101.47       58.04     25.97 o 
  -2   5  13       65.39       90.50     18.98 o 
  -1   5  13       57.83       54.13     28.36 o 
   0   5  13       15.40       17.40     13.56 o 
   1   5  13      163.38      152.69     19.00 o 
   2   5  13       39.13       27.65     13.02 o 
   3   5  13      343.00      342.86     25.38 o 
   4   5  13      105.98      112.63     27.30 o 
   5   5  13      100.45      101.24     26.50 o 
   6   5  13      371.07      433.05     46.38 o 
  -4   6  13        6.90       41.87     28.36 o 
  -3   6  13      252.26      310.61     45.32 o 
  -2   6  13       34.73       22.53     23.59 o 
  -1   6  13       96.59       95.56     20.23 o 
   0   6  13       17.52       19.84     15.02 o 
   1   6  13      305.58      241.49     24.55 o 
   2   6  13       15.12       11.35     13.02 o 
   3   6  13      784.88      747.16     38.96 o 
   4   6  13      375.18      333.13     40.02 o 
   5   6  13      106.41      104.68     28.62 o 
   6   6  13        4.25        0.00     22.79 o 
  -3   7  13      170.83      143.64     37.37 o 
  -2   7  13        0.57        9.01     23.85 o 
  -1   7  13      321.50      345.59     43.46 o 
   0   7  13      465.41      507.25     35.32 o 
   1   7  13        6.25       12.36     15.17 o 
   2   7  13      723.79      807.94     37.83 o 
   3   7  13       68.69       44.48     23.06 o 
   4   7  13        1.21        0.00     17.09 o 
   5   7  13       80.67       60.42     27.03 o 
   6   7  13      310.68      337.64     42.67 o 
  -2   8  13       99.20      118.73     33.92 o 
  -1   8  13       12.72       11.40     24.91 o 
   0   8  13      203.97      183.66     35.25 o 
   1   8  13        0.54       18.79     16.40 o 
   2   8  13      192.44      176.12     24.83 o 
   3   8  13       28.27       26.12     17.46 o 
   4   8  13       80.11       90.74     21.17 o 
   5   8  13       65.14       32.60     27.03 o 
   6   8  13      399.45      416.88     50.09 o 
  -1   9  13       23.40       86.93     31.01 o 
   0   9  13      299.69      311.93     45.32 o 
   1   9  13      198.43      215.20     40.28 o 
   2   9  13      398.96      411.31     49.56 o 
   3   9  13       41.98       30.21     18.98 o 
   4   9  13      197.77      263.99     30.25 o 
   5   9  13        1.27        0.00     31.54 o 
   1  10  13       18.20       47.44     29.42 o 
   2  10  13      221.91      253.63     44.26 o 
   3  10  13       28.92       34.19     28.09 o 
   4  10  13      635.30      685.61     64.14 o 
  -4  -6  14        0.15        0.00     28.09 o 
  -3  -6  14      296.51      360.96     51.94 o 
  -2  -6  14      196.89      112.63     39.49 o 
  -1  -6  14      115.61      120.58     38.43 o 
  -5  -5  14       51.82       81.63     32.07 o 
  -4  -5  14       94.42       67.32     29.68 o 
  -3  -5  14      231.36      155.04     37.63 o 
  -2  -5  14      239.82      242.23     43.73 o 
  -1  -5  14      188.41      158.75     37.90 o 
   0  -5  14      115.72      102.03     37.37 o 
   1  -5  14      283.48      306.37     49.82 o 
  -5  -4  14        4.32       24.29     24.38 o 
  -4  -4  14      264.95      248.86     38.69 o 
  -3  -4  14      135.01      183.35     25.02 o 
  -2  -4  14      181.17      159.54     36.04 o 
  -1  -4  14      606.83      671.30     54.06 o 
   0  -4  14     1258.95     1187.30     68.64 o 
   1  -4  14       42.28       53.00     29.42 o 
   2  -4  14      195.66      185.78     43.73 o 
  -6  -3  14       23.30       30.48     28.89 o 
  -5  -3  14        2.07        0.00     25.71 o 
  -4  -3  14      115.00      153.71     34.98 o 
  -3  -3  14      224.73      212.02     35.25 o 
  -2  -3  14      574.87      593.70     35.25 o 
  -1  -3  14        6.20        0.00     21.47 o 
   0  -3  14      429.58      424.30     46.64 o 
   1  -3  14       19.59       45.85     27.03 o 
   2  -3  14      615.78      691.97     57.24 o 
   3  -3  14      163.53      164.05     41.61 o 
  -6  -2  14       84.30       97.00     33.39 o 
  -5  -2  14       19.06       19.88     25.44 o 
  -4  -2  14      115.94      123.77     31.54 o 
  -3  -2  14      128.52      115.02     29.15 o 
  -2  -2  14       36.91       35.05     11.39 o 
  -1  -2  14       45.67       55.44     15.43 o 
   0  -2  14        1.63        3.98     19.88 o 
   1  -2  14      215.71      240.90     35.78 o 
   2  -2  14     1199.75     1136.94     65.73 o 
   3  -2  14        0.23        0.00     21.73 o 
   4  -2  14       51.61       62.02     35.25 o 
  -6  -1  14       63.40       88.78     31.27 o 
  -5  -1  14      126.11      109.98     32.86 o 
  -4  -1  14       10.56        0.00     21.73 o 
  -3  -1  14        6.30       11.13     20.14 o 
  -2  -1  14       64.76       72.77     14.75 o 
  -1  -1  14       27.40       18.08     17.36 o 
   0  -1  14      107.61      138.35     18.40 o 
   1  -1  14       45.23       15.72     14.52 o 
   2  -1  14      288.38      241.70     25.20 o 
   3  -1  14      163.12      128.24     41.34 o 
   4  -1  14       62.60       25.25     18.97 o 
  -6   0  14        5.39        0.00     22.53 o 
  -5   0  14      361.58      287.81     43.20 o 
  -4   0  14      385.25      475.98     49.03 o 
  -3   0  14      138.43      133.04     29.95 o 
  -2   0  14        6.61       20.68     14.31 o 
  -1   0  14      157.88      151.06     24.38 o 
   0   0  14      338.15      352.21     36.31 o 
   1   0  14      188.04      180.27     19.65 o 
   2   0  14      377.06      355.85     35.38 o 
   3   0  14       66.83       48.14     16.94 o 
   4   0  14      427.38      421.44     33.23 o 
   5   0  14       59.41       14.82     20.67 o 
  -6   1  14       14.87       53.80     28.09 o 
  -5   1  14      161.85      150.00     33.92 o 
  -4   1  14      264.39      308.75     41.08 o 
  -3   1  14      655.20      685.35     46.11 o 
  -2   1  14       10.06       20.89     11.20 o 
  -1   1  14        0.85       15.32     11.01 o 
   0   1  14     2532.31     2759.82     57.08 o 
   1   1  14       63.56       40.55     18.55 o 
   2   1  14        7.53       14.84     18.02 o 
   3   1  14        0.19        0.00     26.90 o 
   4   1  14      215.56      188.69     24.10 o 
   5   1  14      173.73      147.32     24.33 o 
  -5   2  14      108.48      132.25     33.66 o 
  -4   2  14       29.04        8.22     23.59 o 
  -3   2  14      404.04      343.73     39.49 o 
  -2   2  14      399.00      417.54     33.53 o 
  -1   2  14       22.09       30.26     12.49 o 
   0   2  14      204.21      299.47     33.13 o 
   1   2  14       12.62        6.63     15.90 o 
   2   2  14        2.49        0.00     15.90 o 
   3   2  14      154.19      120.58     24.91 o 
   4   2  14      270.00      274.83     35.78 o 
   5   2  14       17.04       27.96     18.34 o 
   6   2  14      201.60      213.43     37.10 o 
  -5   3  14       23.86       20.94     24.12 o 
  -4   3  14      146.85      142.32     32.33 o 
  -3   3  14      120.48      100.71     28.62 o 
  -2   3  14      107.08       98.61     16.29 o 
  -1   3  14        4.29        2.42     12.32 o 
   0   3  14        5.68        7.03     19.74 o 
   1   3  14        1.90        0.00      9.74 o 
   2   3  14       66.64       80.57     22.53 o 
   3   3  14      257.96      218.11     31.27 o 
   4   3  14        2.91        2.12     19.88 o 
   5   3  14        0.57       19.08     20.94 o 
   6   3  14      110.80      114.75     31.27 o 
  -5   4  14      127.92       78.98     32.86 o 
  -4   4  14       19.26       11.93     23.85 o 
  -3   4  14       21.72        0.00     19.35 o 
  -2   4  14       80.82       84.40     17.42 o 
  -1   4  14       10.10       12.87     12.94 o 
   0   4  14      568.97      613.78     30.54 o 
   1   4  14      212.19      170.94     19.19 o 
   2   4  14       59.72       68.16     14.04 o 
   3   4  14      973.29     1058.76     57.51 o 
   4   4  14      158.91      132.25     29.95 o 
   5   4  14       96.15       79.51     26.50 o 
   6   4  14       43.34       73.15     27.30 o 
  -4   5  14       15.72       17.76     26.24 o 
  -3   5  14        0.81        0.00     22.53 o 
  -2   5  14      148.90      161.33     33.66 o 
  -1   5  14       18.33       13.17     13.83 o 
   0   5  14      143.06      121.19     18.69 o 
   1   5  14       60.43       86.66     30.21 o 
   2   5  14      160.39      161.13     28.89 o 
   3   5  14      448.76      484.72     46.38 o 
   4   5  14      110.25      138.87     30.74 o 
   5   5  14      728.29      744.98     53.80 o 
   6   5  14        6.89        0.00     20.41 o 
  -3   6  14        8.81       28.36     25.44 o 
  -2   6  14       21.41        1.86     24.12 o 
  -1   6  14      171.69      122.20     21.61 o 
   0   6  14        1.97       13.65     14.62 o 
   1   6  14       17.93        3.07     13.37 o 
   2   6  14      205.75      193.02     21.92 o 
   3   6  14       94.52       95.14     27.30 o 
   4   6  14      218.38      205.92     34.98 o 
   5   6  14       10.56        8.75     23.59 o 
   6   6  14       40.64       31.27     25.97 o 
  -3   7  14       18.73       18.29     25.44 o 
  -2   7  14       71.58       44.79     28.36 o 
  -1   7  14       22.02       50.62     27.56 o 
   0   7  14      123.03      125.93     67.71 o 
   1   7  14       92.06      109.25     20.20 o 
   2   7  14       37.20       34.97     38.96 o 
   3   7  14       42.32       35.02     31.41 o 
   4   7  14       60.22       63.61     25.97 o 
   5   7  14       61.70       76.59     28.62 o 
   6   7  14        5.48       20.94     25.71 o 
  -2   8  14       52.38        0.00     25.18 o 
  -1   8  14      344.40      347.71     47.17 o 
   0   8  14       51.23       36.84     28.09 o 
   1   8  14       18.15        5.79     16.49 o 
   2   8  14        8.23        6.83     15.43 o 
   3   8  14       49.95       56.26     19.21 o 
   4   8  14       33.29       38.27     18.03 o 
   5   8  14       49.44       43.20     28.36 o 
   0   9  14      399.86      397.00     50.62 o 
   1   9  14      116.19      123.24     34.45 o 
   2   9  14        0.22        0.00     24.12 o 
   3   9  14       82.96       98.68     22.90 o 
   4   9  14       15.57        7.44     22.13 o 
   5   9  14        1.22       12.19     29.15 o 
   2  10  14       59.60      106.54     33.66 o 
   3  10  14       78.31       77.65     32.33 o 
  -4  -5  15      296.77      261.31     41.87 o 
  -3  -5  15      112.76      147.35     36.57 o 
  -2  -5  15       78.27      101.77     34.72 o 
  -1  -5  15       16.90       39.49     30.74 o 
   0  -5  15      228.70      244.35     46.11 o 
  -5  -4  15       17.78       14.58     22.26 o 
  -4  -4  15      438.04      421.91     46.91 o 
  -3  -4  15        0.82       27.30     26.24 o 
  -2  -4  15     1469.44     1506.12     76.33 o 
  -1  -4  15      295.28      272.18     42.93 o 
   0  -4  15      180.12      198.50     39.49 o 
   1  -4  15      107.21      121.11     35.51 o 
  -5  -3  15        0.71        0.00     25.44 o 
  -4  -3  15      369.99      379.78     47.17 o 
  -3  -3  15      550.91      517.32     50.88 o 
  -2  -3  15      368.57      295.51     27.47 o 
  -1  -3  15       68.09       97.53     29.42 o 
   0  -3  15       48.66      105.48     31.01 o 
   1  -3  15      288.66      206.19     37.90 o 
   2  -3  15      294.80      211.75     42.40 o 
  -5  -2  15      292.17      298.41     44.52 o 
  -4  -2  15       30.09        0.00     23.85 o 
  -3  -2  15        2.93        0.00     21.47 o 
  -2  -2  15       45.06       61.86     26.90 o 
  -1  -2  15        4.75       12.96     14.31 o 
   0  -2  15       67.47      149.74     31.27 o 
   1  -2  15      728.18      716.88     51.41 o 
   2  -2  15      201.31      230.30     40.28 o 
   3  -2  15      189.75      209.37     41.34 o 
  -5  -1  15      442.60      374.21     47.70 o 
  -4  -1  15      144.84      166.96     34.98 o 
  -3  -1  15      124.10       48.76     24.91 o 
  -2  -1  15       32.75       16.84     12.41 o 
  -1  -1  15      293.31      307.69     35.25 o 
   0  -1  15        7.79       60.69     21.73 o 
   1  -1  15       12.78       25.43     14.90 o 
   2  -1  15        7.67       15.82     15.77 o 
   3  -1  15      529.49      563.62    135.56 o 
   4  -1  15        0.16       16.73     18.21 o 
  -5   0  15       69.05       39.22     28.09 o 
  -4   0  15      170.31      129.33     32.07 o 
  -3   0  15       78.17       82.42     27.03 o 
  -2   0  15       12.24       19.42     12.54 o 
  -1   0  15        3.49        4.27     10.95 o 
   0   0  15       26.44       29.15     19.35 o 
   1   0  15      104.05       97.53     24.12 o 
   2   0  15       39.44       33.39     19.88 o 
   3   0  15      820.76      921.81     40.76 o 
   4   0  15      273.26      292.27     29.70 o 
  -5   1  15       21.13       15.37     26.50 o 
  -4   1  15       26.95       57.77     28.09 o 
  -3   1  15        1.52       12.46     20.14 o 
  -2   1  15      358.24      387.36     39.49 o 
  -1   1  15       55.29       43.89     13.59 o 
   0   1  15        5.22       10.60     15.37 o 
   1   1  15       21.02       23.59     18.02 o 
   2   1  15       67.18       95.67     25.71 o 
   3   1  15       22.51       16.70     21.20 o 
   4   1  15       29.92        4.24     20.41 o 
   5   1  15       65.80       62.07     26.24 o 
  -5   2  15        2.88        0.00     20.67 o 
  -4   2  15      111.13       65.73     28.09 o 
  -3   2  15      257.93      213.87     36.04 o 
  -2   2  15       30.30       42.27     13.73 o 
  -1   2  15       45.94       52.26     13.96 o 
   0   2  15        0.24        3.46     10.68 o 
   1   2  15      673.01      703.63     45.85 o 
   2   2  15        3.30        0.00     16.17 o 
   3   2  15       43.22       12.46     20.67 o 
   4   2  15        1.01        3.71     20.14 o 
   5   2  15       10.49       21.20     22.79 o 
  -5   3  15       76.55       78.18     30.74 o 
  -4   3  15       40.53       94.61     32.07 o 
  -3   3  15      514.65      531.10     50.09 o 
  -2   3  15       54.31       52.00     14.77 o 
  -1   3  15      261.72      252.48     23.01 o 
   0   3  15        0.36       11.26     11.47 o 
   1   3  15      134.21      146.48     17.87 o 
   2   3  15      403.75      418.47     42.40 o 
   3   3  15       18.22        0.00     18.29 o 
   4   3  15      159.64      120.32     29.15 o 
   5   3  15       36.54       55.39     25.97 o 
  -4   4  15      119.26      145.50     33.92 o 
  -3   4  15      405.89      430.40     48.76 o 
  -2   4  15        2.66       11.92     14.33 o 
  -1   4  15      380.92      403.81     29.50 o 
   0   4  15      232.74      248.06     23.33 o 
   1   4  15      201.15      217.20     20.57 o 
   2   4  15      118.09      101.24     25.97 o 
   3   4  15        2.63        0.00     17.76 o 
   4   4  15      279.75      236.66     37.10 o 
   5   4  15      420.02      426.42     47.17 o 
   6   4  15      421.39      493.21     50.62 o 
  -4   5  15       74.97       58.30     29.42 o 
  -3   5  15      149.12      151.33     34.45 o 
  -2   5  15       22.58       19.23     16.22 o 
  -1   5  15       26.04        6.65     14.61 o 
   0   5  15        9.92       18.67     17.76 o 
   1   5  15      207.35      233.55     36.04 o 
   2   5  15       41.47       40.64     14.58 o 
   3   5  15       83.86       35.25     23.85 o 
   4   5  15      513.64      477.57     48.76 o 
   5   5  15       12.96       11.40     24.65 o 
   6   5  15      107.70      166.43     36.04 o 
  -3   6  15       32.93       13.52     25.97 o 
  -2   6  15        2.00        0.00     23.85 o 
  -1   6  15       63.81       66.20     18.73 o 
   0   6  15       12.42       21.90     15.98 o 
   1   6  15       79.97       83.79     45.32 o 
   2   6  15      640.35      588.05     42.01 o 
   3   6  15       56.88       58.57     25.18 o 
   4   6  15       30.62       49.29     25.71 o 
   5   6  15      124.33      105.74     30.21 o 
   6   6  15      109.94       69.44     31.01 o 
  -2   7  15       92.43      142.85     34.45 o 
  -1   7  15      128.52      146.82     33.13 o 
   0   7  15      327.32      376.87     36.71 o 
   1   7  15       61.95       39.45     16.83 o 
   2   7  15      198.54      182.47     23.96 o 
   3   7  15      349.19      343.49     47.31 o 
   4   7  15       39.17       52.47     26.50 o 
   5   7  15      156.07      203.80     37.90 o 
  -1   8  15        1.72       40.55     28.36 o 
   0   8  15      109.59      122.71     34.19 o 
   1   8  15      204.98      189.09     26.49 o 
   2   8  15       72.38       46.97     56.58 o 
   3   8  15      110.85      133.57     23.05 o 
   4   8  15      118.81      120.85     31.80 o 
   5   8  15       20.73       17.49     27.03 o 
   0   9  15      260.01      337.90     49.29 o 
   1   9  15      151.55      158.48     35.78 o 
   2   9  15       18.02        5.72     17.45 o 
   3   9  15       18.62       25.38     19.00 o 
   4   9  15        4.06        0.00     56.45 o 
  -4  -4  16        1.48        0.00     22.26 o 
  -2  -4  16       94.15      110.25     33.13 o 
  -1  -4  16        6.00       27.30     26.50 o 
   0  -4  16       68.09      117.93     36.57 o 
  -4  -3  16      132.22      194.79     38.16 o 
  -3  -3  16      364.39      395.41     47.44 o 
  -2  -3  16      424.68      516.26     48.50 o 
  -1  -3  16      147.76      150.53     34.19 o 
   0  -3  16        3.81       24.65     25.44 o 
   1  -3  16       29.66       39.75     28.36 o 
   2  -3  16      266.96      256.54     46.64 o 
  -5  -2  16       14.95        0.00     27.03 o 
  -4  -2  16      415.39      324.12     43.99 o 
  -3  -2  16      122.35      142.05     32.33 o 
  -2  -2  16      431.19      333.40     37.90 o 
  -1  -2  16      177.27      166.17     31.27 o 
   0  -2  16      793.08      896.04     56.98 o 
   1  -2  16       14.86       12.41     16.79 o 
   2  -2  16      537.11      617.24     41.64 o 
  -5  -1  16        3.63        0.00     22.53 o 
  -4  -1  16      446.61      475.18     50.88 o 
  -3  -1  16      320.25      333.93     41.87 o 
  -2  -1  16      618.92      663.33     32.49 o 
  -1  -1  16       39.01       54.59     21.73 o 
   0  -1  16      630.80      671.83     50.35 o 
   1  -1  16        1.50        0.00     19.35 o 
   2  -1  16      601.14      503.28     49.82 o 
   3  -1  16        8.47        0.21     17.32 o 
  -5   0  16        6.90       11.40     26.77 o 
  -4   0  16      512.58      600.54     55.92 o 
  -3   0  16       11.89        3.45     22.26 o 
  -2   0  16       64.73       43.27     14.96 o 
  -1   0  16      149.75      136.49     26.24 o 
   0   0  16      940.31      798.78     51.15 o 
   1   0  16      209.72      168.55     30.48 o 
   2   0  16     1403.26     1198.69     64.14 o 
   3   0  16      129.43      107.86     28.09 o 
   4   0  16       61.62       76.33     29.68 o 
  -5   1  16       49.36       69.44     31.01 o 
  -4   1  16      199.89      214.40     37.90 o 
  -3   1  16       90.39       40.28     27.03 o 
  -2   1  16      322.38      305.25     25.02 o 
  -1   1  16       15.70       11.85     12.33 o 
   0   1  16     1493.24     1540.57     68.11 o 
   1   1  16       93.96       73.41     22.53 o 
   2   1  16      161.67      106.27     25.97 o 
   3   1  16        2.77       14.58     19.35 o 
   4   1  16      376.62      422.44     46.91 o 
  -5   2  16        2.12        0.00     25.71 o 
  -4   2  16      401.82      372.09     45.58 o 
  -3   2  16       39.48       59.63     26.77 o 
  -2   2  16      593.99      653.26     32.09 o 
  -1   2  16      531.23      622.68     37.50 o 
   0   2  16      686.12      770.69     33.30 o 
   1   2  16        4.09        0.00     16.96 o 
   2   2  16      147.17       88.52     24.91 o 
   3   2  16      153.18      169.61     31.80 o 
   4   2  16      418.39      386.14     44.79 o 
   5   2  16      485.58      465.38     50.62 o 
  -4   3  16      615.51      606.64     59.10 o 
  -3   3  16       35.21       22.26     24.38 o 
  -2   3  16      624.39      654.45     50.22 o 
  -1   3  16       54.46       18.22     14.06 o 
   0   3  16     1662.58     1598.73     46.23 o 
   1   3  16       83.99       95.14     24.91 o 
   2   3  16      207.98      193.20     32.86 o 
   3   3  16       51.19       62.55     25.44 o 
   4   3  16      303.84      355.39     44.26 o 
   5   3  16        0.51        0.00     19.88 o 
  -4   4  16      146.56      140.20     34.72 o 
  -3   4  16        4.41        0.00     18.55 o 
  -2   4  16     1407.35     1344.57     46.63 o 
  -1   4  16       75.25       96.56     18.40 o 
   0   4  16      716.43      713.47     34.19 o 
   1   4  16       15.32       12.42     10.34 o 
   2   4  16      478.28      364.94     41.34 o 
   3   4  16       53.52       56.18     23.85 o 
   4   4  16      982.66      923.60     59.89 o 
   5   4  16       20.15       10.07     23.32 o 
  -3   5  16      158.79       97.53     32.60 o 
  -2   5  16      422.11      465.76     60.29 o 
  -1   5  16       11.55       61.09     17.27 o 
   0   5  16       75.83       67.08     17.33 o 
   1   5  16       73.79       40.72     17.49 o 
   2   5  16     1338.12     1202.14     63.61 o 
   3   5  16      115.45      128.01     30.48 o 
   4   5  16       53.55       50.88     27.56 o 
   5   5  16       95.58      205.13     38.43 o 
  -3   6  16       29.39       17.76     26.77 o 
  -2   6  16      225.20      206.84     26.95 o 
  -1   6  16       77.14       69.18     31.14 o 
   0   6  16      677.87      681.87     36.76 o 
   1   6  16      436.83      399.59     31.11 o 
   2   6  16      220.70      211.13     23.61 o 
   3   6  16      287.76      298.94     41.34 o 
   4   6  16       90.15       53.27     27.56 o 
   5   6  16       17.45       54.06     27.30 o 
  -2   7  16      105.25      135.69     37.90 o 
  -1   7  16      214.34      219.47     28.67 o 
   0   7  16      323.66      351.41     40.42 o 
   1   7  16      154.26      157.12     24.08 o 
   2   7  16      278.45      251.59     26.94 o 
   3   7  16      414.06      385.61     46.38 o 
   4   7  16      537.83      569.53     54.59 o 
   5   7  16       43.20       68.11     30.21 o 
  -1   8  16       21.64        0.00     22.00 o 
   0   8  16      112.14      105.49     24.20 o 
   1   8  16      139.19      143.55     25.00 o 
   2   8  16      133.02      126.40     23.51 o 
   3   8  16      120.43      125.94     24.08 o 
   4   8  16       27.16       47.17     29.95 o 
   1   9  16       30.05       32.07     27.83 o 
   2   9  16        0.20        0.00     16.38 o 
   3   9  16        1.60        8.30     17.96 o 
  -2  -4  17      200.83      188.43     36.31 o 
  -4  -3  17      125.48       97.00     34.19 o 
  -2  -3  17       18.92       22.53     22.26 o 
  -1  -3  17       13.51       23.06     24.38 o 
   0  -3  17       68.13       87.19     28.62 o 
   1  -3  17       87.04       85.87     33.13 o 
  -4  -2  17      267.66      344.00     46.91 o 
  -3  -2  17      224.71      235.07     39.22 o 
  -2  -2  17      391.58      362.02     41.08 o 
  -1  -2  17      556.67      489.23     48.23 o 
   0  -2  17       20.42       35.51     24.38 o 
   1  -2  17      134.80       67.58     29.15 o 
   2  -2  17        7.84        0.00     23.85 o 
  -4  -1  17      242.65      286.49     44.26 o 
  -3  -1  17      423.08      445.50     47.97 o 
  -2  -1  17      147.36      129.33     27.30 o 
  -1  -1  17      692.50      695.15     49.56 o 
   0  -1  17       75.49       62.81     27.03 o 
   1  -1  17      284.46      230.57     36.84 o 
   2  -1  17      164.42      133.84     31.54 o 
   3  -1  17      660.25      840.91     62.81 o 
  -4   0  17       15.88       33.13     26.77 o 
  -3   0  17      128.62      196.12     35.78 o 
  -2   0  17       51.35       32.20     14.64 o 
  -1   0  17      579.26      639.23     46.64 o 
   0   0  17       74.04       52.74     22.53 o 
   1   0  17     1065.70      937.91     58.57 o 
   2   0  17       17.38        2.92     19.35 o 
   3   0  17      298.38      260.52     39.22 o 
  -4   1  17       40.92       49.82     28.62 o 
  -3   1  17      211.84      228.45     38.16 o 
  -2   1  17       16.99       14.33     13.49 o 
  -1   1  17     1499.92     1508.24     67.58 o 
   0   1  17        5.17        0.00     18.02 o 
   1   1  17      520.41      442.59     45.05 o 
   2   1  17       39.59       51.68     24.12 o 
   3   1  17      413.16      406.54     46.11 o 
   4   1  17        6.59       18.55     24.12 o 
  -4   2  17        9.42       36.31     25.97 o 
  -3   2  17      879.66      914.33     58.04 o 
  -2   2  17       87.00      103.90     19.15 o 
  -1   2  17      491.96      539.53     33.45 o 
   0   2  17        2.08        0.00     18.29 o 
   1   2  17      872.30      781.81     53.00 o 
   2   2  17       49.29       60.42     25.44 o 
   3   2  17      867.75      890.21     56.71 o 
   4   2  17      187.45      160.87     32.33 o 
  -4   3  17        1.52       23.06     27.30 o 
  -3   3  17      403.70      472.80     50.35 o 
  -2   3  17       39.73       55.58     16.36 o 
  -1   3  17      190.77      243.20     24.53 o 
   0   3  17       59.07       76.80     16.00 o 
   1   3  17      926.60     1092.42     60.69 o 
   2   3  17       75.46      107.07     26.77 o 
   3   3  17       40.04       54.33     25.44 o 
   4   3  17       59.82       57.77     26.50 o 
  -3   4  17      308.46      320.94     45.32 o 
  -2   4  17       16.87        7.85     15.01 o 
  -1   4  17       99.51      114.38     19.86 o 
   0   4  17       11.88       14.46     13.96 o 
   1   4  17       40.96       32.60     22.26 o 
   2   4  17        7.16        0.00     16.43 o 
   3   4  17      464.31      514.94     51.15 o 
   4   4  17       84.36      138.61     32.86 o 
   5   4  17      493.07      425.89     49.82 o 
  -3   5  17      210.09      298.15     46.38 o 
  -2   5  17       41.30       41.16     17.71 o 
  -1   5  17      176.82      163.86     23.29 o 
   0   5  17        3.75       22.53     32.60 o 
   1   5  17      210.55      208.06     24.22 o 
   2   5  17      527.22      520.24     51.68 o 
   3   5  17      570.77      563.70     53.27 o 
   4   5  17      131.63      136.49     33.92 o 
   5   5  17      117.74      136.75     36.31 o 
  -2   6  17       22.76       26.95     18.73 o 
  -1   6  17      362.12      428.36     35.14 o 
   0   6  17      322.43      296.47     29.23 o 
   1   6  17      169.84      182.29     24.65 o 
   2   6  17      392.11      425.36     47.97 o 
   3   6  17      216.99      252.83     40.28 o 
   4   6  17      174.32      175.18     35.78 o 
  -1   7  17      106.27       80.40     23.04 o 
   0   7  17      141.43      139.72     33.53 o 
   1   7  17       46.41       32.44     17.54 o 
   2   7  17      174.36      195.39     25.38 o 
   3   7  17      322.83      264.49     41.34 o 
   4   7  17      275.71      270.59     42.67 o 
   0   8  17      120.82      132.65     27.69 o 
   1   8  17       57.73       52.11     20.25 o 
   2   8  17      556.14      624.05     41.54 o 
   3   8  17       26.37        9.81     25.71 o 
  -2  -2  18      125.78       84.01     26.50 o 
  -1  -2  18        9.57       15.64     22.26 o 
   0  -2  18      110.23       62.55     28.09 o 
   1  -2  18        5.86        0.00     22.26 o 
  -3  -1  18      107.69      126.15     32.60 o 
  -2  -1  18       87.48        0.00     18.02 o 
  -1  -1  18        3.14       10.60     19.88 o 
   0  -1  18        7.30        3.98     20.14 o 
   1  -1  18       85.89       93.02     29.15 o 
   2  -1  18      307.39      359.90     48.23 o 
  -4   0  18      243.03      287.28     45.32 o 
  -3   0  18       32.92       32.60     25.71 o 
  -2   0  18       73.11       45.58     22.26 o 
  -1   0  18      133.87      152.92     30.21 o 
   0   0  18      723.16      647.45     55.92 o 
   1   0  18       13.03        0.00     20.67 o 
   2   0  18      364.42      332.87     41.87 o 
  -4   1  18      271.31      282.25     44.79 o 
  -3   1  18       78.88       97.26     31.27 o 
  -2   1  18      331.81      286.64     32.20 o 
  -1   1  18      108.60      147.09     29.42 o 
   0   1  18      864.07      739.94     51.94 o 
   1   1  18       17.06       27.56     21.73 o 
   2   1  18      113.71       74.74     27.30 o 
   3   1  18       10.79       15.64     21.47 o 
  -3   2  18        2.20       21.47     25.44 o 
  -2   2  18      284.43      245.83     25.64 o 
  -1   2  18        0.02        4.78     13.51 o 
   0   2  18      913.63      876.43     55.65 o 
   1   2  18        8.45       25.97     22.26 o 
   2   2  18      276.43      273.24     39.49 o 
   3   2  18      349.96      319.09     43.20 o 
  -3   3  18        9.69        0.00     24.91 o 
  -2   3  18      424.56      445.90     63.08 o 
  -1   3  18        1.64        0.00     13.59 o 
   0   3  18      760.35      828.99     54.86 o 
   1   3  18       81.41       78.98     25.71 o 
   2   3  18      120.73      126.42     30.74 o 
   3   3  18       22.07        0.80     20.94 o 
   4   3  18      323.19      297.62     42.14 o 
  -3   4  18       14.13        0.00     24.38 o 
  -2   4  18      344.28      382.14     31.50 o 
  -1   4  18      248.35      294.78     28.01 o 
   0   4  18      115.01      124.40     20.44 o 
   1   4  18        2.53        0.00     18.29 o 
   2   4  18      286.37      244.62     38.16 o 
   3   4  18      206.12      189.76     34.98 o 
   4   4  18      476.86      506.72     52.47 o 
  -2   5  18      209.34      244.55     34.85 o 
  -1   5  18        6.99       13.72     15.55 o 
   0   5  18      227.63      268.59     28.36 o 
   1   5  18        5.70        7.69     21.47 o 
   2   5  18      466.80      418.20     47.70 o 
   3   5  18      359.37      303.72     42.93 o 
   4   5  18      105.94       77.65     29.42 o 
  -1   6  18        5.39        5.73     16.98 o 
   0   6  18      137.53      157.82     24.08 o 
   1   6  18      120.19      130.79     28.22 o 
   2   6  18      238.68      272.18     42.14 o 
   3   6  18       21.40       27.30     24.12 o 
   4   6  18      251.17      360.43     47.97 o 
   0   7  18      128.18      152.11     25.54 o 
   1   7  18      130.53      186.94     26.00 o 
   2   7  18      153.82      168.02     34.72 o 
   3   7  18      263.90      333.40     46.91 o 
  -2  -1  19        9.40        0.00     17.76 o 
  -1  -1  19        9.25       48.23     24.38 o 
   0  -1  19       43.30       25.97     24.91 o 
  -3   0  19       16.78       34.19     27.56 o 
  -2   0  19       60.46       79.24     24.91 o 
  -1   0  19      271.56      306.63     39.75 o 
   0   0  19        6.56       46.11     23.32 o 
   1   0  19       37.50       10.07     23.06 o 
  -3   1  19      234.77      261.05     42.67 o 
  -2   1  19        0.83        0.00     17.23 o 
  -1   1  19      449.97      386.93     43.20 o 
   0   1  19        0.92        0.00     19.08 o 
   1   1  19      125.86      123.77     30.48 o 
   2   1  19        0.68        0.00     21.47 o 
  -3   2  19       91.33      134.37     36.04 o 
  -2   2  19       10.40       19.35     24.12 o 
  -1   2  19      232.37      220.23     34.72 o 
   0   2  19       16.45       22.26     22.53 o 
   1   2  19      452.13      359.10     45.32 o 
   2   2  19       90.53       64.14     26.77 o 
   3   2  19       49.12       81.89     29.42 o 
  -2   3  19       10.31        0.00     21.73 o 
  -1   3  19      375.72      376.79     30.71 o 
   0   3  19       85.76       57.51     24.91 o 
   1   3  19      134.98      135.16     30.74 o 
   2   3  19        1.11       16.43     22.26 o 
   3   3  19       14.20        0.00     20.67 o 
  -2   4  19       10.93        0.00     23.59 o 
  -1   4  19       21.92       20.54     16.55 o 
   0   4  19        2.29        7.95     21.20 o 
   1   4  19      330.25      386.14     47.44 o 
   2   4  19        7.88        0.27     19.08 o 
   3   4  19      286.61      263.17     40.28 o 
  -1   5  19       50.67       54.77     18.86 o 
   0   5  19        5.02       12.39     16.02 o 
   1   5  19      130.55       78.18     28.62 o 
   2   5  19      247.55      302.12     42.67 o 
   3   5  19       49.73       35.78     27.56 o 
   0   6  19       45.35       54.33     20.05 o 
   1   6  19        1.05        0.00     18.82 o 
   2   6  19       74.37      107.86     31.27 o 
   3   6  19      182.66      171.47     36.57 o 
  -1   1  20       34.20       49.82     24.38 o 
   0   1  20      607.32      576.95     54.59 o 
   1   1  20       48.18       47.70     27.03 o 
  -1   2  20        0.39        0.00     18.55 o 
   0   2  20      724.27      722.71     54.86 o 
   1   2  20        0.05        0.00     20.94 o 
  -1   3  20       17.20       20.41     23.59 o 
   0   3  20      132.24      113.96     30.48 o 
   1   3  20        0.20       29.15     24.65 o 
   2   3  20       92.49      112.63     30.74 o 
  -1   4  20        0.96        0.00     15.17 o 
   0   4  20       22.16        0.27     22.00 o 
   1   4  20        0.17        0.00     21.20 o 
   2   4  20      110.44       80.30     29.95 o 
   0   5  20       50.39       72.09     28.36 o 
   1   5  20       74.97       41.08     26.77 o 
                                                 
